# Supplementary material for: The impact of Sarcocystis infection on lamb flavor metabolites and its underlying molecular mechanisms
Source: Front Vet Sci. 2025 Mar 28;12:1543081. doi: 10.3389/fvets.2025.1543081 (PMC11987512; doi:10.3389/fvets.2025.1543081)
Supplement: Supplementary file 1 [file Table_1.XLSX]

## Sheet: GC-TOFMS samples
Group	Sample ID	Microscopic Examination Weight (g)	Infection Count	Infection Count per Unit Weight (infections/g)
HK	HK1	0.067	80	1194.03
HK	HK2	0.074	60	810.811
HK	HK3	0.0637	67	1051.81
HK	HK4	0.0737	42	569.878
HK	HK5	0.0765	111	1450.98
HK	HK6	0.0851	38	446.533
HK	HK7	0.1085	35	322.581
HK	HK8	0.1	32	320
HK	HK9	0.13	43	330.77
MK	MK1	0.102	17	166.667
MK	MK2	0.1312	15	114.329
MK	MK3	0.12	15	125
MK	MK4	0.1515	16	105.611
MK	MK5	0.1311	14	106.789
MK	MK6	0.0568	13	228.873
MK	MK7	0.0619	12	193.861
MK	MK8	0.0537	13	242.09
MK	MK9	0.0583	14	240.137
LK	LK1	0.0922	4	43.3839
LK	LK2	0.0699	3	42.9185
LK	LK3	0.0823	4	48.6027
LK	LK4	0.1069	2	18.7091
LK	LK5	0.0725	4	55.1724
LK	LK6	0.0738	3	40.6504
LK	LK7	0.0726	4	55.0964
LK	LK8	0.0631	4	63.3914
LK	LK9	0.0552	3	54.3478
LK	LK10	0.1295	4	30.888
CK	CK1	0.077	0	0
CK	CK2	0.0771	0	0
CK	CK3	0.0695	0	0
CK	CK4	0.0665	0	0
CK	CK5	0.0607	0	0
CK	CK6	0.039	0	0
CK	CK7	0.134	0	0
CK	CK8	0.0982	0	0
CK	CK9	0.0731	0	0
CK	CK10	0.1399	0	0

## Sheet: RNAseq samples
ID	ID_1	total_before_reads	total_before_bases	total_after_reads	total_after_bases	Q20	Q30	GC
C30_1	CK1	33844776	4994264297	33569870	4946237916	0.962	0.936	0.4057
C31_1	CK2	36876784	5461883819	36567966	5410815485	0.9575	0.9286	0.4037
C32_1	CK3	37857380	5622181489	37357134	5543751924	0.956	0.9288	0.4027
C33_1	CK4	34325148	5104322550	33877024	5035275931	0.9502	0.9205	0.4078
C34_1	CK5	36495470	5421327055	36000440	5343935001	0.9554	0.9278	0.4071
C36_1	CK6	41594986	6178110450	41054480	6093527679	0.9563	0.9294	0.4071
H1_1	HK1	42205026	6262729611	41621518	6170349006	0.9575	0.9308	0.421
H5_1	HK2	50190392	7450009179	49478806	7338289016	0.9561	0.9286	0.4152
H6_3	HK3	47447812	7046706353	46820038	6947678461	0.9581	0.9318	0.4264
H8_1	HK4	47278126	7025146718	46622280	6922757437	0.9555	0.9279	0.4246
H9_1	HK5	38812858	5761613712	38265244	5675549258	0.9569	0.9296	0.4214

## Sheet: CK_HK DEMs
id	Peak	Similarity	level	rt	Mass	Count	KEGG COMPOUND ID	formula	library	CK1	CK2	CK3	CK4	CK5	CK6	CK7	CK8	CK9	CK10	MEAN CK	HK1	HK2	HK3	HK4	HK5	HK6	HK7	HK8	HK9	MEAN HK	VIP	P-VALUE	Q-VALUE	FOLD CHANGE	LOG_FOLDCHANGE
4	Carbon disulfide	675	B(iii)	2.306	76	32				3.2171e-07	0.0979798	0.0129721	0.0358871	0.0123325	0.00495173	0.0269864	0.0310377	0.175752	0.111211	0.0509112	0.000380799	7.25031e-08	0.00444106	0.00217002	0.00932207	0.00881303	0.0108054	0.0055355	7.28461e-08	0.00414681	1.34954	0.0312813	0.397811	0.0814519	-3.61791
6	Butanal	653	B(iii)	2.356	72	13	C01412	C4H8O	replib	3.2171e-07	1.74681e-07	1.09242e-07	1.14461e-07	1.51228e-07	1.47134e-07	2.19039e-07	2.50331e-07	2.91664e-06	1.48647e-06	5.89094e-07	7.26973e-08	0.000481521	0.000549451	0.00136776	1.02198e-07	0.000573092	0.000352857	2.93516e-07	7.28461e-08	0.000347416	1.66962	0.0315004	0.397811	589.746	9.20395
153	3-Octanone	772	B(iii)	11.242	99	34	C17145	C8H16O	replib	0.0137505	0.0021078	0.00424472	0.00651264	0.021761	0.0146896	2.19039e-07	0.00528576	0.0356287	0.0393102	0.0143291	0.000813102	0.00118862	0.00134456	8.79771e-08	0.00502486	0.00106745	0.00406461	2.93516e-07	0.000280525	0.00139985	1.10867	0.0163936	0.397811	0.0976929	-3.3556
188	unknown	835	B(ii)	12.89	71	38				0.0246654	0.0075638	0.00555687	0.00511021	0.00713678	0.0107746	0.00581782	0.0255812	2.91664e-06	0.0159044	0.0108114	0.00265256	0.00316098	6.94331e-08	0.00133458	0.00237846	0.00547233	0.00479052	0.0119739	7.28461e-08	0.00368928	1.22396	0.0318114	0.397811	0.34124	-1.55114
277	4'-Hydroxychalcone	711	B(iii)	17.205	207	21				3.2171e-07	1.74681e-07	1.09242e-07	1.14461e-07	1.51228e-07	1.47134e-07	2.19039e-07	0.000743859	2.91664e-06	1.48647e-06	7.49499e-05	0.000739977	0.000844712	0.000701416	0.00107847	0.00090287	0.000512275	0.000828768	2.93516e-07	0.000396127	0.000660686	2.37843	0.000138865	0.032911	8.81504	3.13997
338	2(3H)-Furanone, dihydro-5-methyl-	572	B(iii)	20.295	85	20		C5H8O2	replib	3.2171e-07	1.74681e-07	1.09242e-07	1.14461e-07	1.51228e-07	1.47134e-07	2.19039e-07	2.50331e-07	2.91664e-06	1.48647e-06	5.89094e-07	0.000594963	0.000700851	0.000622532	0.00131828	0.00185653	0.00127806	8.12931e-08	2.93516e-07	0.0014615	0.000804113	2.23932	0.00346272	0.273555	1365	10.4147
346	Butyrolactone	894	B(ii)	20.659	86	40	C01770	C4H6O2	mainlib	0.0751801	0.0384591	0.0094677	0.0185292	0.0373319	0.0456021	0.0243819	0.0469415	0.0965811	0.103897	0.0496371	0.00398411	0.0109751	0.0107612	0.0180103	0.0131633	0.00987704	0.013125	0.00938325	7.28461e-08	0.00910678	1.53086	0.00311464	0.273555	0.183467	-2.44641
372	1-Nonanol	813	B(ii)	21.933	56	38	C14696	C9H20O	replib	0.00693016	0.00280815	0.00642092	0.0020017	0.00495335	0.00282281	0.00708733	2.50331e-07	2.91664e-06	0.0129396	0.00459672	0.00286431	7.25031e-08	6.94331e-08	0.00472083	0.00299055	0.000952736	0.00196507	0.000600573	7.28461e-08	0.00150954	1.11746	0.0407829	0.397811	0.328396	-1.60649
409	Ethanone, 1-(4,5-dihydro-2-thiazolyl)-	725	B(iii)	23.713	129	33		C5H7NOS	replib	0.004326	0.0028617	0.00526588	0.000586025	0.00161476	1.47134e-07	0.00161722	0.00770994	0.022188	0.0159254	0.00620951	0.00184106	7.25031e-08	6.94331e-08	8.79771e-08	1.02198e-07	0.00196115	8.12931e-08	2.93516e-07	0.00134159	0.000514458	2.08136	0.0361163	0.397811	0.0828501	-3.59335
412	3,6-Nonadien-1-ol, (E,Z)-	564	B(iii)	23.864	67	6				3.2171e-07	1.74681e-07	1.09242e-07	1.14461e-07	1.51228e-07	1.47134e-07	2.19039e-07	2.50331e-07	2.91664e-06	1.48647e-06	5.89094e-07	0.000373417	7.25031e-08	0.000800432	0.000265516	0.000346036	8.12814e-08	8.12931e-08	2.93516e-07	0.00086059	0.00026466	1.46466	0.0343037	0.397811	449.266	8.81143
430	Ethanol, 1-(2-butoxyethoxy)-	739	B(iii)	24.791	57	38				0.0112043	0.00464419	0.00240783	0.00377953	0.00355116	0.00463619	0.00494409	0.00672904	0.0216236	0.011051	0.0074571	0.000392356	0.000653572	6.94331e-08	0.00148993	1.02198e-07	0.00356223	0.0029653	0.00215111	0.000582704	0.00117975	1.79945	0.0077283	0.397811	0.158204	-2.66014
457	2(3H)-Furanone, 5-butyldihydro-	730	B(iii)	27.119	85	20		C8H14O2	replib	3.2171e-07	1.74681e-07	1.09242e-07	1.14461e-07	1.51228e-07	1.47134e-07	2.19039e-07	2.50331e-07	2.91664e-06	1.48647e-06	5.89094e-07	0.00125073	0.000735943	0.000931061	0.00149166	1.02198e-07	0.000743236	8.12931e-08	2.93516e-07	0.000838888	0.000599207	1.77321	0.00844253	0.397811	1017.17	9.99034
465	Nonanoic acid, 3,5-difluophenyl ester	647	B(iii)	28.181	141	5				3.2171e-07	1.74681e-07	1.09242e-07	1.14461e-07	1.51228e-07	1.47134e-07	2.19039e-07	2.50331e-07	2.91664e-06	1.48647e-06	5.89094e-07	0.00123064	0.000421792	0.00102352	0.000264029	1.02198e-07	8.12814e-08	8.12931e-08	2.93516e-07	0.000424222	0.000336484	1.69807	0.0441556	0.397811	571.189	9.15782
527	2,4-Di-tert-butylphenol	899	B(ii)	34.759	191	39				0.0487542	0.00552606	0.00478562	0.018286	0.00569143	0.00925482	0.0220202	0.0214576	0.0790008	0.115538	0.0330315	0.000436291	7.25031e-08	0.00359487	0.0179773	0.00209542	0.0148522	0.00427415	2.93516e-07	0.00411625	0.00539021	1.56756	0.04459	0.397811	0.163184	-2.61543

## Sheet: CK_MK DEMs
id	Peak	Similarity	level	rt	Mass	Count	CAS	KEGG COMPOUND ID	formula	library	CK1	CK2	CK3	CK4	CK5	CK6	CK7	CK8	CK9	CK10	MEAN CK	MK1	MK2	MK3	MK4	MK5	MK6	MK7	MK8	MK9	MK10	MEAN MK	VIP	P-VALUE	Q-VALUE	FOLD CHANGE	LOG_FOLDCHANGE
153	3-Octanone	772	B(iii)	11.242	99	34	106-68-3	C17145	C8H16O	replib	0.0137505	0.0021078	0.00424472	0.00651264	0.021761	0.0146896	2.19039e-07	0.00528576	0.0356287	0.0393102	0.0143291	0.000784152	0.00448313	0.00209212	0.0208655	8.52654e-08	8.25502e-08	9.29267e-08	0.000384163	0.00331569	0.00229714	0.00342221	1.55954	0.0421023	0.58823	0.238829	-2.06595
184	2,4(3H,5H)-Furandione	648	B(iii)	12.558	70	21	4971-56-6		C4H4O3	mainlib	0.000658915	1.74681e-07	0.000587419	2.05076e-05	0.000651763	0.000379149	2.19039e-07	2.50331e-07	0.00208452	0.00251324	0.000689616	8.97016e-08	6.14704e-07	9.89385e-08	4.69019e-07	8.52654e-08	2.2937e-05	9.29267e-08	9.18309e-08	1.07336e-07	0.00023668	2.61267e-05	2.10913	0.0444496	0.58823	0.0378858	-4.7222
200	unknown	755	B(iii)	13.305	99	20					0.00880855	0.00432194	1.09242e-07	0.00238382	1.51228e-07	0.0043969	0.00388243	0.0022492	0.00741635	1.48647e-06	0.0033461	8.97016e-08	6.14704e-07	9.89385e-08	4.69019e-07	8.52654e-08	8.25502e-08	9.29267e-08	9.18309e-08	1.07336e-07	8.71443e-08	1.81942e-07	2.39473	0.00722909	0.58823	5.43743e-05	-14.1667
338	2(3H)-Furanone, dihydro-5-methyl-	572	B(iii)	20.295	85	20	108-29-2		C5H8O2	replib	3.2171e-07	1.74681e-07	1.09242e-07	1.14461e-07	1.51228e-07	1.47134e-07	2.19039e-07	2.50331e-07	2.91664e-06	1.48647e-06	5.89094e-07	0.00164274	6.14704e-07	0.00111884	4.69019e-07	0.00129364	0.000887034	0.0010917	9.18309e-08	1.07336e-07	8.71443e-08	0.000603532	1.91077	0.0183444	0.58823	1024.51	10.0007
430	Ethanol, 1-(2-butoxyethoxy)-	739	B(iii)	24.791	57	38					0.0112043	0.00464419	0.00240783	0.00377953	0.00355116	0.00463619	0.00494409	0.00672904	0.0216236	0.011051	0.0074571	0.00149591	0.0097266	0.000885572	0.00439872	0.00189558	8.25502e-08	0.00252244	0.00147723	0.00192893	0.00124986	0.00255809	1.47175	0.0319798	0.58823	0.343041	-1.54355
526	unknown	671	B(iii)	34.687	86	19					0.000807413	1.74681e-07	0.00017819	0.000141735	1.51228e-07	0.000291288	0.000401691	0.000444509	2.91664e-06	1.48647e-06	0.000226955	8.97016e-08	6.14704e-07	9.89385e-08	4.69019e-07	8.52654e-08	8.25502e-08	9.29267e-08	9.18309e-08	1.07336e-07	0.000203041	2.04773e-05	2.25628	0.0375862	0.58823	0.0902261	-3.47031
533	Thiophene, 2,5-dihydro-	735	B(iii)	35.624	86	39					0.00925285	0.00305012	0.00126449	0.0013938	0.00195856	0.00296698	0.0032039	0.00330794	0.0208207	0.00244249	0.00496618	0.000148736	6.14704e-07	0.000340019	4.69019e-07	0.000435241	8.25502e-08	0.00106447	0.00113608	0.000745049	0.000920154	0.000479092	2.37979	0.0427186	0.58823	0.0964708	-3.37376

## Sheet: CK_LK DEMs
id	Peak	Similarity	level	rt	Mass	Count	CAS	KEGG COMPOUND ID	formula	library	CK1	CK2	CK3	CK4	CK5	CK6	CK7	CK8	CK9	CK10	MEAN CK	LK1	LK2	LK3	LK4	LK5	LK6	LK7	LK8	LK9	LK10	MEAN L	VIP	P-VALUE	Q-VALUE	FOLD CHANGE	LOG_FOLDCHANGE
203	2-Ethylbutyric acid, 4-cyanophenyl ester	729	B(iii)	13.37	99	20					3.2171e-07	1.74681e-07	0.000869512	1.14461e-07	0.00204414	1.47134e-07	2.19039e-07	2.50331e-07	2.91664e-06	1.48647e-06	0.000291928	0.0046499	0.00508649	0.00403369	0.000496648	0.00191675	0.00343205	5.59544e-07	0.000285248	2.33018e-07	2.63954e-07	0.00199018	1.66502	0.0338469	0.569165	6.81737	2.76922
351	2-Octen-1-ol, (Z)-	738	B(iii)	20.842	57	37					3.2171e-07	0.00121491	0.00358883	0.0034109	0.00277669	0.00416351	0.000465181	2.50331e-07	2.91664e-06	0.0030301	0.00186536	0.00853996	0.0058769	0.00728549	0.000868875	0.00398493	0.00646869	0.0227444	0.0106625	0.0040841	5.27907e-07	0.00705163	1.59923	0.0322854	0.569165	3.78031	1.9185
358	6,7-Dodecanedione	713	B(iii)	21.148	99	40					0.003505	0.00643931	0.0106804	0.00290616	0.0108993	0.00508332	0.00366493	0.00225699	0.00751534	0.00701184	0.00599626	0.0212413	0.0185891	0.0291423	0.00308558	0.0166631	0.0280827	0.0863076	0.0408192	0.0287125	0.0197078	0.0292351	2.935	0.00944933	0.569165	4.87556	2.28557
360	4-Methyl-5-decanol	734	B(iii)	21.36	83	38					0.00395354	0.00327952	0.00514302	0.0016166	0.00803969	0.00291661	0.00238018	0.00186084	2.91664e-06	0.00377564	0.00329686	0.0369755	0.0145025	0.0201636	0.00229441	0.00766466	0.0121147	0.0950424	0.025844	0.0205881	0.0107452	0.0245935	2.40035	0.0324707	0.569165	7.45969	2.89912
430	Ethanol, 1-(2-butoxyethoxy)-	739	B(iii)	24.791	57	38					0.0112043	0.00464419	0.00240783	0.00377953	0.00355116	0.00463619	0.00494409	0.00672904	0.0216236	0.011051	0.0074571	0.00363295	0.0012706	0.00176813	0.000682436	0.00114609	0.00118142	0.00671434	0.00132557	0.00296747	0.00587169	0.00265607	2.16939	0.0315559	0.569165	0.35618	-1.48932
457	2(3H)-Furanone, 5-butyldihydro-	730	B(iii)	27.119	85	20	104-50-7		C8H14O2	replib	3.2171e-07	1.74681e-07	1.09242e-07	1.14461e-07	1.51228e-07	1.47134e-07	2.19039e-07	2.50331e-07	2.91664e-06	1.48647e-06	5.89094e-07	0.00205502	0.00103419	1.23229e-07	7.84751e-08	9.98098e-08	0.00104403	0.00360412	0.00132354	2.33018e-07	2.63954e-07	0.00090617	1.91648	0.0405052	0.569165	1538.24	10.5871

## Sheet: DEMS varation trendi
CK	LK	MK	HK	cluster	Metabolites
1.40469	-0.0563568	-0.434711	-0.91362	6	Carbon disulfide
-0.772486	1.42084	-0.619385	-0.0289699	4	Butanal
1.35916	-0.429312	0.0527977	-0.982645	6	Methyl Alcohol
0.0937432	1.3802	-0.735008	-0.738935	5	Butanoic acid, ethyl ester
0.0251215	1.29417	-1.13621	-0.18309	4	Furan, 2-pentyl-
0.232706	1.31603	-0.688926	-0.859815	5	3-Octanone
-0.402857	-0.286813	-0.777133	1.4668	4	1-Pentanol
0.100573	1.31626	-0.352302	-1.06453	5	Benzene, 1-methyl-3-(1-methylethyl)-
1.49125	-0.450399	-0.394652	-0.646197	6	Mesitylene
0.603541	0.449442	-1.49586	0.442877	1	1,2-Dioleoyl-sn-glycero-3-phosphoethanolamine-N,N-dimethyl
0.939361	0.715491	-1.17123	-0.483619	1	2,4(3H,5H)-Furandione
-0.685953	-0.203907	-0.577803	1.46766	4	2-Ethylbutyric acid, 4-cyanophenyl ester
1.00822	0.58866	-1.22386	-0.37301	1	3-Pentanol
-0.241286	1.32184	-1.09288	0.0123255654469797	4	3-Hexen-1-ol, formate, (Z)-
0.718489	0.997443	-0.949258	-0.766674	1	Dibutyl adipate
0.359235	1.21407	-0.504412	-1.0689	5	1-Heptanol
-1.3401	0.647563	-0.175743	0.86828	7	4'-Hydroxychalcone
0.658937	1.01049	-0.559753	-1.10968	5	2-Hexene, 3,5,5-trimethyl-
0.625946	0.852897	-0.112017	-1.36683	5	3-Pentenoic acid, 4-methyl-
-0.0464462	1.3949	-0.941568	-0.406884	4	Indole-3-carboxaldehyde, 1-(4-fluorobenzyl)-2-methyl-
-1.13226	1.28863	-0.228511	0.0721374	7	2(3H)-Furanone, dihydro-5-methyl-
1.30249	-0.0788748	-0.0880419	-1.13558	6	Butyrolactone
-0.745729	1.47477	-0.404383	-0.324662	4	2-Octen-1-ol, (Z)-
-0.539276	1.48148	-0.658896	-0.283305	4	6,7-Dodecanedione
1.48862	-0.357577	-0.474625	-0.656417	6	Chlorobutyrophenone
-0.61919	1.47421	-0.624717	-0.230302	4	4-Methyl-5-decanol
-0.575715	1.44848	-0.744269	-0.128499	4	Pentanoic acid, 2-methyl-, anhydride
0.901067	0.826901	-0.788565	-0.939403	1	1-Nonanol
0.774872	0.943028	-0.727269	-0.990631	5	2,7-Octadien-1-ol
-0.583843	-0.764539	1.43758	-0.0892023	2	Nonadecane
1.41896	-0.231329	-0.256304	-0.931322	6	Naphthalene
1.44978	-0.480394	-0.170457	-0.798933	6	Ethanone, 1-(4,5-dihydro-2-thiazolyl)-
-0.647797	-0.650989	-0.1609	1.45969	3	3,6-Nonadien-1-ol, (E,Z)-
1.35327	-0.470929	0.0868617	-0.9692	6	Atrolactic acid
-0.216167	1.09604	-1.26604	0.386163	4	Pralidoxime cation
1.13705	0.53415	-0.723042	-0.94816	1	Formic acid, 2-ethylhexyl ester
1.45414	-0.293672	-0.329341	-0.831126	6	Ethanol, 1-(2-butoxyethoxy)-
-0.437902	1.46589	-0.769954	-0.258034	4	Methyl 11,12-tetradecadienoate
-0.109659	1.22371	0.102511	-1.21656	5	Benzyl alcohol
-1.42348	0.0821453	0.487125	0.854208	7	2(3H)-Furanone, 5-butyldihydro-
1.43542	-0.255233	-0.29175	-0.888434	6	Tributyl phosphate
1.45091	-0.319116	-0.289731	-0.842066	6	Pentoxifylline
-0.498399	-0.500778	-0.500821	1.5	3	Nonanoic acid, 3,5-difluophenyl ester
1.38527	0.0656343	-0.835397	-0.615503	1	13-Methyltetradecanal
1.40245	-0.515741	-0.0109083	-0.875801	6	Hyodeoxycholic acid
0.117098	1.19963	-0.0751341	-1.24159	5	Ethanol, 2-phenoxy-
-0.615792	-0.48758	-0.390214	1.49359	6	2,4-Di-tert-butylphenol
1.29705	0.271641	-0.866431	-0.70226	1	Thiophene, 2,5-dihydro-

## Sheet: DEMs classification
Flavor_Annotation	Metabolite	Flavor_Characteristics
Sulfide	CS₂	Irritating_odor
Aldehyde	CH₃(CH₂)₂CHO	Sweet
Ketone	CH₃(CH₂)₄COCH₃	Fatty
Chalcone	C₆H₅COCH=CHC₆H₄OH	Bitterness
Furanone	C₅H₈O₂	Sweet
Lactone	C₄H₆O₂	Milky
Alcohol	CH₃(CH₂)₇CH₂OH	Fresh
Thiazole	C₅H₇NOS	Roasted
Alcohol	CH₃CH=CHCH₂CH=CH(CH₂)₃CH₂OH	Fresh
Alcohol	C₆H₁₄O₃	Fresh
Furanone	C₈H₁₂O₂	Sweet
Ester	C₁₅H₁₆F₂O₂	Fruity
Phenol	C₁₄H₂₂O	Bitterness
Acid	C₁₃H₁₅NO₂	Acidity
Alcohol	CH₃(CH₂)₄CH=CHCH₂OH	Fresh
Ketone	CH₃(CH₂)₄COCH₂CO(CH₂)₄CH₃	Milky
Alcohol	CH₃(CH₂)₃CH(CH₃)CH₂CH₂CH₂CH₂OH	Fresh
Furandione	C₄H₂O₃	Roasted
Thiophene	C₄H₆S	Roasted

## Sheet: DEGs
Gene	baseMean	log2FoldChange	lfcSE	stat	pvalue	padj
TNNI2	20961.7	2.57673	0.280786	9.17686	4.44e-20	3.38e-16
COX2	1.79743e+06	-2.35789	0.272494	-8.653	5.02e-18	1.91e-14
COX3	2.74879e+06	-2.25308	0.262741	-8.5753	9.88e-18	2.51e-14
ATP6	2.7346e+06	-2.35763	0.276226	-8.53515	1.4e-17	2.67e-14
MAPK12	787.415	1.81663	0.231613	7.8434	4.39e-15	5.57e-12
MYL11	25931	2.26074	0.287988	7.85012	4.16e-15	5.57e-12
CRYAB	3626.77	2.27204	0.292424	7.76969	7.87e-15	8.56e-12
ND4	2.4742e+06	-2.26408	0.292801	-7.73247	1.05e-14	1e-11
ND2	1.47645e+06	-2.37217	0.315506	-7.51863	5.54e-14	4.68e-11
ATP8	80488.3	-2.2509	0.301783	-7.45866	8.74e-14	6.66e-11
HSPA1A	1137.74	2.49205	0.348451	7.15178	8.57e-13	5.44e-10
ND4L	391561	-2.10792	0.294521	-7.1571	8.24e-13	5.44e-10
PARP3	312.458	4.52287	0.651374	6.94358	3.82e-12	2.24e-09
ANXA3	190.145	-1.85752	0.268766	-6.9113	4.8e-12	2.61e-09
AAMDC	156.333	2.31438	0.335454	6.89925	5.23e-12	2.65e-09
CYTB	765360	-2.18079	0.319929	-6.81647	9.33e-12	4.44e-09
CACNA1S	1119.26	1.68403	0.248631	6.77324	1.26e-11	5.64e-09
ABRA	624.111	1.81212	0.268136	6.75819	1.4e-11	5.91e-09
TTN	19799.4	1.64633	0.245557	6.70445	2.02e-11	8.1e-09
CYB5A	506.812	-1.59157	0.238211	-6.68136	2.37e-11	9.01e-09
MYLK2	3081.85	1.55245	0.23342	6.65089	2.91e-11	1.06e-08
FLNC	6130.51	2.39514	0.362211	6.61257	3.78e-11	1.25e-08
RDH5	205.997	1.66545	0.251711	6.61651	3.68e-11	1.25e-08
MYL1b	9955.89	1.5943	0.241465	6.60261	4.04e-11	1.28e-08
PFKFB4	455.558	2.21012	0.336375	6.57039	5.02e-11	1.53e-08
NMRK2	455.917	2.02773	0.309068	6.56079	5.35e-11	1.57e-08
KLHL30	93.6921	2.84068	0.438593	6.4768	9.37e-11	2.64e-08
TNNC2	33211.3	2.07815	0.322375	6.44638	1.15e-10	3.12e-08
COX1	13664282	-1.909	0.298871	-6.38736	1.69e-10	4.43e-08
HHATL	275.029	1.97005	0.310024	6.35449	2.09e-10	5.31e-08
TNNT3	57549.8	1.64661	0.265732	6.19651	5.77e-10	1.42e-07
ARRDC2	620.247	2.2968	0.372088	6.17273	6.71e-10	1.6e-07
MARCKS	297.204	-2.03296	0.331217	-6.13785	8.36e-10	1.93e-07
TRIM63	552.053	2.16824	0.357511	6.06483	1.32e-09	2.96e-07
PAF1	80.3164	2.61476	0.437327	5.97895	2.25e-09	4.89e-07
LUC7L	400.563	1.91802	0.32188	5.95882	2.54e-09	5.37e-07
MYO18A	1146.81	1.38555	0.235614	5.88058	4.09e-09	8.42e-07
KLHL40	545.254	2.48484	0.425954	5.83359	5.42e-09	1.09e-06
CAPN3	797.612	1.59801	0.278154	5.74506	9.19e-09	1.79e-06
COX6A2	840.118	1.7489	0.304923	5.73554	9.72e-09	1.82e-06
GYPC	533.796	1.72935	0.301593	5.73405	9.81e-09	1.82e-06
XIRP1	3346.98	3.25257	0.568781	5.7185	1.07e-08	1.95e-06
HSPA6	70.3191	3.57612	0.649183	5.50865	3.62e-08	6.4e-06
BIN1	2354.31	1.45672	0.265187	5.49315	3.95e-08	6.83e-06
MAN2C1	124.089	2.53964	0.465345	5.45755	4.83e-08	8.17e-06
NDUFS8	650.291	1.50613	0.276567	5.4458	5.16e-08	8.54e-06
SAFB2	285.826	1.75387	0.324741	5.40084	6.63e-08	1.07e-05
ANKRD1	1652.63	3.75802	0.697428	5.3884	7.11e-08	1.11e-05
CREM	377.222	2.24607	0.416902	5.38752	7.14e-08	1.11e-05
PFKFB3	587.573	3.52797	0.655354	5.38331	7.31e-08	1.11e-05
IL33	75.1829	-2.89896	0.539808	-5.37036	7.86e-08	1.17e-05
THAP4	167.792	1.68144	0.31359	5.3619	8.24e-08	1.21e-05
DLGAP4	258.389	2.16475	0.404208	5.35553	8.53e-08	1.23e-05
UQCC2	150.774	1.84479	0.347856	5.30333	1.14e-07	1.6e-05
ARMC12	19.1097	5.90942	1.11839	5.28388	1.26e-07	1.72e-05
TRIM55	114.235	2.60276	0.492618	5.28352	1.27e-07	1.72e-05
JSRP1	685.934	1.74275	0.330601	5.27145	1.35e-07	1.81e-05
PABPN1	2951.08	-1.62946	0.312146	-5.2202	1.79e-07	2.35e-05
CDKN1A	171.667	1.84095	0.353981	5.20071	1.99e-07	2.53e-05
GPI	821.694	1.4124	0.271616	5.2	1.99e-07	2.53e-05
MYO18B	601.664	1.47752	0.285002	5.18425	2.17e-07	2.71e-05
PDLIM7	1088.55	1.37699	0.266705	5.16297	2.43e-07	2.99e-05
MRPL21	168.888	1.70508	0.330684	5.15621	2.52e-07	3.05e-05
CASQ1	1555.74	1.21593	0.236248	5.14682	2.65e-07	3.15e-05
MLXIP	333.222	1.82579	0.35597	5.12906	2.91e-07	3.41e-05
ANKRD10	141.793	2.01915	0.395304	5.10785	3.26e-07	3.6e-05
FAM234A	202.816	2.06509	0.40393	5.11249	3.18e-07	3.6e-05
IVNS1ABP	333.204	1.85172	0.362002	5.11522	3.13e-07	3.6e-05
ND3	125340	-2.69515	0.527425	-5.11001	3.22e-07	3.6e-05
MAST2	628.75	1.88297	0.369202	5.10011	3.39e-07	3.69e-05
NDUFA8	542.678	1.68203	0.33066	5.08688	3.64e-07	3.9e-05
GNG11	210.864	-1.49486	0.29491	-5.06888	4e-07	4.23e-05
DNAJB1	247.762	1.93681	0.382331	5.06578	4.07e-07	4.24e-05
ACTN2	6961.59	1.44842	0.286257	5.05984	4.2e-07	4.32e-05
ABHD4	223.813	1.85932	0.368925	5.03982	4.66e-07	4.73e-05
RASGRP3	56.6029	-2.52965	0.502218	-5.03696	4.73e-07	4.74e-05
PTOV1	138.421	1.8111	0.360668	5.02151	5.13e-07	5.07e-05
LDB3	4974.22	1.08038	0.21532	5.01754	5.23e-07	5.11e-05
ITIH5	62.5214	-2.50629	0.502936	-4.98331	6.25e-07	6.03e-05
EDC4	82.6067	2.16508	0.436193	4.96359	6.92e-07	6.59e-05
DNAJA4	145.256	2.22657	0.451326	4.9334	8.08e-07	7.54e-05
RAB3IL1	89.6439	-1.73358	0.351455	-4.93256	8.12e-07	7.54e-05
ACTN3	6240.17	1.69505	0.345092	4.91188	9.02e-07	8.28e-05
KDM5C	93.4005	2.1431	0.439513	4.87609	1.08e-06	9.81e-05
AK1	1465.39	1.45406	0.299641	4.85269	1.22e-06	0.000109131
ATP2A1	13712.2	1.34713	0.278815	4.83163	1.35e-06	0.000119926
BAG3	461.422	1.51951	0.318898	4.76487	1.89e-06	0.00016543
EXOC3	199.518	1.64451	0.345575	4.75875	1.95e-06	0.000168584
RRP9	44.8222	2.6408	0.555895	4.75054	2.03e-06	0.000173603
ANXA4	165.916	-1.39649	0.296354	-4.71222	2.45e-06	0.000205193
CASP9	34.1229	-3.21821	0.682966	-4.7121	2.45e-06	0.000205193
XDH	35.8355	4.62894	0.986155	4.69393	2.68e-06	0.000221865
DYNC1H1	317.931	1.21366	0.25899	4.68614	2.78e-06	0.000227995
ARHGAP30	44.4648	-2.23765	0.478966	-4.67185	2.99e-06	0.000239259
LAS1L	357.767	1.56107	0.334128	4.67207	2.98e-06	0.000239259
PACSIN3	651.878	1.29648	0.277635	4.66974	3.02e-06	0.000239259
GRIP2	147.639	1.83552	0.39338	4.66602	3.07e-06	0.000241112
GADD45G	706.657	3.55619	0.766207	4.64129	3.46e-06	0.000269081
UQCRB	677.679	1.1057	0.238921	4.62788	3.69e-06	0.000284203
SHROOM4	22.5626	-3.90709	0.845738	-4.61973	3.84e-06	0.000292631
ND1	238652	-2.49317	0.539948	-4.61742	3.89e-06	0.00029298
REEP1	29.0106	2.99106	0.648104	4.61509	3.93e-06	0.000293378
GAPDH	15548	1.36711	0.296999	4.60309	4.16e-06	0.000307802
ARHGDIB	103.749	-1.49022	0.324621	-4.59064	4.42e-06	0.000323594
PFKM	1838.04	1.30926	0.28553	4.58538	4.53e-06	0.000328694
COX7C	353.688	1.29953	0.283692	4.58077	4.63e-06	0.000332859
COX7B	487.065	1.11668	0.243925	4.57794	4.7e-06	0.000334013
STIM1	165.341	1.73737	0.37966	4.57613	4.74e-06	0.000334013
MUSTN1	1060.83	1.68053	0.367596	4.57168	4.84e-06	0.000338052
ADSS1	677.878	1.23457	0.270407	4.56559	4.98e-06	0.000344858
GLUL	1075.05	1.48935	0.326536	4.56106	5.09e-06	0.000346086
GMPR	310.828	1.3329	0.292147	4.56241	5.06e-06	0.000346086
CCNL2	124.287	1.88938	0.415604	4.54611	5.46e-06	0.00036831
FAM133A	27.9356	-2.52549	0.557202	-4.53245	5.83e-06	0.000386127
LAMC2	36.6983	-3.41854	0.754034	-4.53367	5.8e-06	0.000386127
GUCD1	101.472	1.56576	0.345816	4.52772	5.96e-06	0.000391461
ING1	85.5647	1.57847	0.351198	4.49454	6.97e-06	0.000453841
HRC	678.515	1.14527	0.256003	4.47368	7.69e-06	0.000496233
PLN	227.512	-1.56529	0.350541	-4.46536	7.99e-06	0.000511588
RASA3	185.978	1.61162	0.361143	4.46255	8.1e-06	0.000514012
CAV3	98.0954	1.96689	0.441148	4.45858	8.25e-06	0.000519305
SAFB	355.447	1.3933	0.313193	4.4487	8.64e-06	0.000539311
ITGA5	103.747	2.02555	0.455535	4.44653	8.73e-06	0.000540359
SRRT	237.477	1.22509	0.276174	4.43592	9.17e-06	0.000561477
CDK3	20.6422	4.31546	0.974911	4.42652	9.58e-06	0.000578858
ZFP36L1	322.29	-1.34094	0.303217	-4.42237	9.76e-06	0.000585425
DOT1L	96.7708	2.22732	0.504091	4.41849	9.94e-06	0.000591377
DSTN	280.847	-1.42396	0.322691	-4.41277	1.02e-05	0.000600467
PPDPF	2919.06	1.00827	0.228538	4.41184	1.02e-05	0.000600467
ABCC5	188.192	2.19693	0.49908	4.40197	1.07e-05	0.000623664
ND6	4547.9	-3.4859	0.794304	-4.38862	1.14e-05	0.000658167
ALPK3	725.461	1.40744	0.322116	4.36935	1.25e-05	0.000713611
RGS5	574.99	-1.69283	0.387935	-4.3637	1.28e-05	0.000726814
SIK1	189.298	1.52859	0.350768	4.35784	1.31e-05	0.000741011
PCID2	105.881	2.02807	0.466569	4.34677	1.38e-05	0.000773664
RBM10	249.615	1.39483	0.321254	4.34183	1.41e-05	0.000785499
CREBL2	143.28	-1.50727	0.347847	-4.33313	1.47e-05	0.000811305
MAPT	80.5784	1.6874	0.389737	4.32959	1.49e-05	0.000818515
HSPH1	234.393	1.64244	0.379554	4.32728	1.51e-05	0.000821246
PJA2	189.284	-1.19907	0.27795	-4.31397	1.6e-05	0.000866102
MACROD1	1689.01	1.381	0.320475	4.30921	1.64e-05	0.000872567
AdpR2	142.319	1.38223	0.32151	4.29917	1.71e-05	0.000906715
SNRNP70	225.412	1.41367	0.329476	4.29068	1.78e-05	0.000935611
ASB8	94.6912	1.4097	0.329993	4.27191	1.94e-05	0.000992207
ALKBH7	86.1138	1.85032	0.434817	4.2554	2.09e-05	0.00105251
SLC29A2	110.525	2.02046	0.474726	4.25606	2.08e-05	0.00105251
MYOM2	2250.71	1.34948	0.317905	4.24492	2.19e-05	0.00109566
ADAM15	83.3923	1.91637	0.45179	4.24172	2.22e-05	0.00110415
GRB10	278.004	1.6539	0.390329	4.23721	2.26e-05	0.00111923
MED29	102.297	2.05452	0.486187	4.22577	2.38e-05	0.00117002
STX7	133.209	-1.36173	0.322752	-4.21912	2.45e-05	0.00119734
MYBPC2	9158.11	1.26463	0.300193	4.21273	2.52e-05	0.00122391
ART3	144.855	2.13168	0.506261	4.21063	2.55e-05	0.00122753
RORC	310.309	1.94718	0.462805	4.20735	2.58e-05	0.00123585
TAGLN	432.612	-1.38711	0.329774	-4.20626	2.6e-05	0.00123585
CAV1	393.656	-1.24746	0.2969	-4.20161	2.65e-05	0.00125367
CLK3	109.16	1.54845	0.369958	4.18549	2.85e-05	0.00133777
C6orf136	73.6126	2.26879	0.544327	4.16807	3.07e-05	0.00143533
TRIP10	561.473	1.0415	0.250896	4.1511	3.31e-05	0.00153657
SFSWAP	93.9518	1.7847	0.431527	4.13578	3.54e-05	0.00162296
PPP1R12B	50.6509	-1.78433	0.431905	-4.1313	3.61e-05	0.00164504
M6PR	52.1776	-1.9618	0.475828	-4.12292	3.74e-05	0.0016859
DCXR	87.9688	-1.58257	0.384781	-4.11291	3.91e-05	0.00174191
LIMA1	148.837	-1.75206	0.426016	-4.11267	3.91e-05	0.00174191
FKBP5	1032.75	1.60703	0.391538	4.10441	4.05e-05	0.00179487
CD68	68.7826	1.71213	0.419142	4.08485	4.41e-05	0.00186612
DEPDC5	63.5961	2.8949	0.708491	4.086	4.39e-05	0.00186612
GRTP1	24.9443	2.77968	0.679955	4.08803	4.35e-05	0.00186612
LUC7L3	561.109	-1.18028	0.28889	-4.08555	4.4e-05	0.00186612
NT5DC3	19.9645	3.41587	0.835186	4.08995	4.31e-05	0.00186612
RUBCN	23.4221	-3.16329	0.774096	-4.08643	4.38e-05	0.00186612
TRMT1	83.409	1.84894	0.453193	4.0798	4.51e-05	0.00189661
HSF1	212.134	1.06552	0.261403	4.07617	4.58e-05	0.0019159
LGALSL	231.613	-1.45212	0.356491	-4.07338	4.63e-05	0.0019284
ADPGK	22.248	-3.05298	0.75018	-4.06966	4.71e-05	0.00194876
SUCLG2	248.168	-1.24711	0.307224	-4.05928	4.92e-05	0.00201423
TRIM72	279.726	1.31078	0.322997	4.05818	4.95e-05	0.00201423
TLE4	48.4617	2.30725	0.57058	4.0437	5.26e-05	0.00213143
HSF4	118.558	1.71211	0.424794	4.03044	5.57e-05	0.00223163
PNISR	381.809	-1.0571	0.262269	-4.03058	5.56e-05	0.00223163
AP2S1	96.3721	1.4593	0.362201	4.02899	5.6e-05	0.00223361
EMC9	180.604	1.27872	0.31764	4.02569	5.68e-05	0.00224168
NFX1	103.078	1.50748	0.374377	4.02665	5.66e-05	0.00224168
SPARCL1	596.606	-1.00328	0.249623	-4.01919	5.84e-05	0.00229258
HSPA4	324.688	1.16482	0.290093	4.01532	5.94e-05	0.00230681
ZNF34	74.5108	1.9439	0.484104	4.01546	5.93e-05	0.00230681
CA14	200.992	1.90341	0.474846	4.00847	6.11e-05	0.0023507
CRYZ	69.0568	-1.45677	0.363356	-4.00921	6.09e-05	0.0023507
NEXN	1054.92	1.09255	0.2732	3.99908	6.36e-05	0.0024255
TFCP2	51.7233	-1.86127	0.465471	-3.99869	6.37e-05	0.0024255
HSPB8	622.142	1.30754	0.328026	3.98607	6.72e-05	0.00253276
OBSL1	208.569	1.35175	0.339035	3.98705	6.69e-05	0.00253276
ITPA	86.2732	1.84411	0.464216	3.97252	7.11e-05	0.00266813
CEBPD	222.715	1.50889	0.380176	3.96893	7.22e-05	0.00269533
FAM193B	63.1106	2.33072	0.588296	3.96181	7.44e-05	0.00274482
MAT2B	126.132	-1.37058	0.346273	-3.95808	7.56e-05	0.00276643
HDAC10	35.2002	3.32554	0.841496	3.95194	7.75e-05	0.00282488
CAV2	266.143	-1.32343	0.33532	-3.94678	7.92e-05	0.0028726
ALDOA	24676.6	1.32663	0.337089	3.93554	8.3e-05	0.00299625
KLF6	303.638	-1.04731	0.266238	-3.93374	8.36e-05	0.0030045
OGT	256.844	1.26982	0.322969	3.93171	8.43e-05	0.00300703
PSMG3	86.4873	1.74035	0.442693	3.93128	8.45e-05	0.00300703
FABP3	166.07	-1.81422	0.461696	-3.92947	8.51e-05	0.00301571
GNG2	85.0984	-1.88031	0.479547	-3.92102	8.82e-05	0.00310902
UFD1	329.221	1.07671	0.274848	3.91749	8.95e-05	0.00314031
NDUFS7	615.758	1.07172	0.274246	3.90787	9.31e-05	0.00325298
OSTF1	132.198	-1.42466	0.364808	-3.90524	9.41e-05	0.00327351
RGCC	157.03	1.45459	0.372935	3.90038	9.6e-05	0.0033248
MAU2	171.408	1.46783	0.377529	3.888	0.000101072	0.00348309
ADIPOQ	429.094	-1.6034	0.412927	-3.88302	0.000103168	0.00353933
ACTB	2124.52	-1.0671	0.274896	-3.88183	0.000103674	0.00354071
PRRX1	170.348	-1.13391	0.29235	-3.87861	0.000105055	0.00357187
COX7A2L	142.218	-1.21254	0.31284	-3.8759	0.000106233	0.00357995
DNAL1	49.6264	-1.97957	0.51071	-3.87611	0.00010614	0.00357995
TASOR	112.483	-1.41604	0.365521	-3.87403	0.000107052	0.00359166
HSPB6	1883.21	1.05558	0.272619	3.87201	0.000107941	0.00360561
HYPK	220.169	1.19565	0.309931	3.8578	0.000114411	0.00380504
VAMP8	51.4976	-1.86249	0.484792	-3.84184	0.000122116	0.00404363
PEX26	97.8462	1.62661	0.423669	3.83934	0.000123366	0.00406735
PYCARD	23.4723	-2.69612	0.703353	-3.83323	0.000126469	0.00415168
KDM4B	81.8382	1.61007	0.420722	3.82691	0.000129763	0.00418618
LRRFIP2	189.919	1.24106	0.324378	3.82595	0.000130268	0.00418618
MYBPH	182.165	3.80284	0.993571	3.82745	0.000129477	0.00418618
MYLIP	130.832	-1.12016	0.292658	-3.82755	0.000129423	0.00418618
FAM131A	17.4692	2.71005	0.709282	3.82084	0.000132999	0.00425597
DCK	25.5406	-3.81067	0.998533	-3.81627	0.000135484	0.00431734
SLC22A3	21.145	3.0901	0.810003	3.81492	0.000136225	0.00432287
RCC1L	155.753	1.4683	0.385043	3.81334	0.000137103	0.00433268
WDR91	79.1397	1.71529	0.449999	3.81176	0.000137978	0.00434233
PFDN6	90.6207	1.41809	0.372856	3.80331	0.000142776	0.00447484
FASTK	190.514	1.28511	0.338471	3.79681	0.00014657	0.0045377
S100A14	288.691	1.14884	0.302481	3.79807	0.000145828	0.0045377
ZNF664	156.102	-1.22057	0.321706	-3.79405	0.000148212	0.00456996
MAP2K3	144.171	1.55905	0.411204	3.79142	0.000149788	0.00459995
INTS11	70.2703	1.85189	0.488939	3.78758	0.000152124	0.00465291
EFHD1	182.198	-1.35674	0.359493	-3.77404	0.000160628	0.00489336
TNFRSF12A	95.2731	3.35359	0.888879	3.77283	0.000161406	0.00489749
AADAC	164.072	-1.7603	0.467153	-3.76814	0.000164472	0.00495399
NOP56	264.604	1.20595	0.320052	3.76799	0.000164569	0.00495399
POLR3H	34.8986	2.33581	0.621005	3.76134	0.000169006	0.00506751
APOD	389.682	-1.58097	0.421729	-3.74878	0.000177695	0.00517746
CEP295	127.836	1.30983	0.349651	3.7461	0.000179602	0.00517746
DDC	18.236	3.38542	0.902883	3.74957	0.00017714	0.00517746
MDFIC	78.8303	-2.0011	0.533066	-3.75394	0.000174079	0.00517746
PEBP4	180.523	1.68118	0.448873	3.74534	0.00018015	0.00517746
RCSD1	134.163	-1.2455	0.332148	-3.74982	0.000176958	0.00517746
RIPK1	181.507	1.56774	0.417729	3.75301	0.000174726	0.00517746
SGSM3	103.202	1.5177	0.405008	3.74733	0.00017873	0.00517746
SLC25A28	289.558	1.09321	0.291598	3.74903	0.000177519	0.00517746
SP4	35.123	-2.11568	0.563753	-3.75285	0.000174838	0.00517746
TC2N	33.4871	-3.01467	0.804578	-3.74689	0.000179038	0.00517746
SEMA3B	89.9961	1.24855	0.33375	3.74099	0.0001833	0.00524817
DDX20	68.3303	1.55663	0.41653	3.73715	0.000186121	0.00530897
TUBA8	341.721	1.11472	0.298643	3.73261	0.000189505	0.00538533
AKAP7	29.0032	-2.91065	0.780076	-3.73124	0.000190543	0.0053947
MAB21L1	21.5804	-2.49103	0.668108	-3.72848	0.000192641	0.00543389
PAK2	213.056	-1.08867	0.293036	-3.71513	0.000203099	0.00570777
ZFAND5	884.244	1.07727	0.290464	3.70879	0.000208256	0.0058098
PRKAR2B	72.9699	-1.87543	0.505801	-3.70785	0.00020903	0.00581011
CWF19L1	42.6168	2.18224	0.588796	3.70628	0.000210328	0.00582494
PPP1R15A	401.569	1.14126	0.308046	3.70484	0.000211522	0.00583076
RAB24	92.5419	1.50519	0.406449	3.70327	0.000212835	0.00583076
RXRA	245.783	1.03283	0.278842	3.70399	0.000212235	0.00583076
DENND4B	121.146	1.16259	0.314423	3.69753	0.000217712	0.00594298
BICDL1	18.6288	2.99713	0.812802	3.68741	0.00022655	0.00616216
TMEM52	115.431	1.55042	0.42159	3.67754	0.000235492	0.00638258
INAFM1	40.593	2.00476	0.545663	3.67398	0.0002388	0.00644929
TUBGCP2	145.436	1.01191	0.275828	3.66865	0.000243836	0.00656203
DGAT1	47.8281	2.21386	0.604852	3.66016	0.000252054	0.0067593
CIB2	117.087	1.75893	0.481612	3.65216	0.000260039	0.00694898
SMAD5	39.4363	-2.08713	0.574327	-3.63404	0.00027902	0.00743011
STK11	118.945	1.17052	0.322485	3.62969	0.000283764	0.00753013
ELK3	155.002	-1.18166	0.325906	-3.62577	0.000288098	0.00761737
NRIP2	18.3568	-3.77957	1.04266	-3.62492	0.000289052	0.00761737
SUMO3	88.448	-1.34768	0.372288	-3.61998	0.000294628	0.00773754
EFEMP1	104.838	-1.84925	0.511604	-3.61461	0.000300802	0.00784557
TRAF2	57.9623	1.84177	0.510727	3.60618	0.000310742	0.00804971
C17orf58	25.9437	-2.61575	0.725933	-3.6033	0.000314208	0.00808449
NES	85.5077	1.45042	0.40273	3.60147	0.000316417	0.00811392
CWF19L2	181.715	-1.15882	0.321925	-3.59967	0.000318621	0.00814301
AMPD3	21.9306	3.11359	0.866757	3.59223	0.000327861	0.00835113
H1-0	148.352	-1.15519	0.321799	-3.58978	0.000330963	0.00840205
RBL2	160.984	-1.32848	0.370251	-3.58806	0.000333142	0.00842926
ACTN4	180.352	1.21401	0.338616	3.58521	0.000336805	0.00849373
CARD6	73.5584	-1.75351	0.490059	-3.57815	0.000346031	0.00869759
ARVCF	22.8491	3.28431	0.918494	3.57575	0.00034922	0.00872036
TMCO6	65.4033	1.44079	0.402933	3.57575	0.000349227	0.00872036
BIRC3	90.4058	-1.48821	0.416367	-3.57428	0.000351194	0.00874084
KANK3	127.694	1.53416	0.429912	3.56855	0.000358959	0.00890323
OSBP	90.4925	1.80508	0.505944	3.56775	0.000360057	0.00890323
LAP3	246.001	-1.49668	0.420542	-3.55893	0.00037237	0.00917791
PLPP7	470.518	1.28358	0.360997	3.55565	0.000377049	0.00926324
GRINA	30.5144	2.41132	0.680219	3.54493	0.000392723	0.00961011
LAMC1	225.808	-1.00394	0.283257	-3.54428	0.000393691	0.00961011
INTS1	91.2755	1.73386	0.489354	3.54316	0.000395367	0.00962018
MRPL54	66.0107	1.81784	0.513764	3.53827	0.000402758	0.00976881
RRAGA	102.25	-1.13139	0.319855	-3.53719	0.000404411	0.00977776
C5H5orf24	122.711	-1.18952	0.336423	-3.53579	0.000406553	0.00979843
TRAF7	150.509	1.18584	0.335488	3.53467	0.000408285	0.00980915
OCIAD2	48.0907	-2.11781	0.600295	-3.52794	0.000418805	0.0100303
DUSP26	1343.08	1.20668	0.342705	3.52105	0.000429844	0.0101984
MTG1	39.8403	2.01551	0.572311	3.5217	0.000428789	0.0101984
ZFP62	73.9725	-1.66098	0.471508	-3.52269	0.000427191	0.0101984
SMAD1	58.2625	-1.44548	0.410718	-3.5194	0.000432521	0.0102301
MRM2	37.8659	-1.62431	0.462112	-3.51497	0.000439796	0.0103699
B3GNT2	59.479	-2.04589	0.582448	-3.51257	0.000443799	0.010432
EMC10	357.516	1.01139	0.288698	3.50329	0.000459546	0.0107689
CABYR	30.2383	3.25324	0.928991	3.50191	0.000461935	0.0107917
GDPD3	19.5688	3.24267	0.926204	3.50103	0.000463456	0.0107941
CAD	43.8819	1.68801	0.482632	3.4975	0.000469637	0.0108919
FAR1	74.282	-1.34382	0.384277	-3.497	0.000470513	0.0108919
HIC1	46.5417	-1.57743	0.451245	-3.49573	0.000472774	0.010911
MET	37.0145	2.50362	0.716728	3.49312	0.000477404	0.0109273
MTSS2	150.281	1.21227	0.347214	3.49141	0.000480472	0.0109273
SLIRP	140.835	1.45129	0.415685	3.49131	0.000480651	0.0109273
VPS26B	71.1597	1.33045	0.38091	3.49282	0.000477953	0.0109273
ZNF219	22.3969	2.92324	0.836857	3.49312	0.000477419	0.0109273
SPRY2	76.1986	-1.59946	0.458756	-3.48651	0.000489369	0.0110924
PBLD	45.96	1.79771	0.516591	3.47994	0.00050153	0.0113343
USP28	155.108	1.31242	0.377576	3.4759	0.000509136	0.0114721
SH3GLB2	106.368	1.44807	0.417348	3.46968	0.00052107	0.0117064
PLEKHA3	42.3523	-1.79255	0.516915	-3.46777	0.000524787	0.0117208
RAB34	47.1268	-2.01926	0.582239	-3.4681	0.000524149	0.0117208
PKM	2240.49	1.06754	0.308068	3.46527	0.000529702	0.0117959
PDGFRA	103.19	-1.48936	0.431498	-3.45161	0.000557252	0.0123733
GADL1	97.7286	1.82633	0.529403	3.44979	0.000561029	0.0123849
VEGFB	164.292	1.24918	0.362031	3.45047	0.000559608	0.0123849
IMPA2	58.1048	-1.59905	0.464682	-3.44116	0.000579215	0.0127127
PLA2G4A	26.3268	-3.07526	0.894939	-3.43628	0.000589759	0.0129069
MGA	60.2774	-1.49997	0.436746	-3.43442	0.000593818	0.0129585
CFAP100	88.542	1.86403	0.543117	3.43209	0.000598946	0.013
METRNL	167.942	2.76994	0.80709	3.43201	0.000599132	0.013
ERCC8	27.4437	-2.20421	0.643648	-3.42456	0.000615798	0.0133236
YBX3	3089.03	1.10354	0.322556	3.42122	0.000623411	0.0134501
ATP6V0A1	85.1076	2.08463	0.609597	3.41968	0.000626943	0.0134576
USP2	332.713	1.25532	0.367102	3.41953	0.000627291	0.0134576
PYGM	12304.8	1.19797	0.350823	3.41474	0.000638433	0.0136199
NUP210	19.0046	3.11413	0.915934	3.39994	0.000673997	0.0142588
MYL9	227.671	-1.41054	0.414983	-3.39902	0.00067627	0.0142672
YIPF7	30.9421	2.04366	0.602505	3.39193	0.000694013	0.0146011
ARHGAP5	146.889	-1.08647	0.320916	-3.38554	0.000710373	0.014729
DENND6A	57.5393	-1.55626	0.459501	-3.38685	0.000706998	0.014729
E4F1	56.3904	1.66902	0.492597	3.3882	0.000703522	0.014729
PER1	397.884	1.08019	0.319011	3.38604	0.00070908	0.014729
RNF207	39.7404	2.33777	0.690579	3.38524	0.000711173	0.014729
SSC4D	25.724	2.54602	0.752564	3.38312	0.000716663	0.0147536
ARHGEF12	93.5058	-1.25603	0.371529	-3.38069	0.000723033	0.0148196
MRPL28	53.657	1.65528	0.48978	3.37964	0.000725801	0.0148196
MRPL40	222.3	1.2522	0.370439	3.3803	0.000724063	0.0148196
ISLR	35.2029	-1.93977	0.575296	-3.37178	0.000746838	0.0151832
MAP2K2	307.647	1.0132	0.300519	3.3715	0.000747597	0.0151832
HTATIP2	27.2198	-2.67698	0.794343	-3.37006	0.000751527	0.0152224
ITIH4	56.169	1.91672	0.570077	3.36221	0.000773202	0.0156199
INF2	78.5493	1.54874	0.46088	3.3604	0.000778308	0.0156815
F13A1	167.54	-1.33342	0.397595	-3.3537	0.000797389	0.0159394
SIK3	55.5764	1.43923	0.429374	3.35193	0.000802506	0.0159997
CHRNE	117.634	1.69283	0.505395	3.34953	0.000809501	0.0160871
KITLG	114.785	-1.45344	0.433996	-3.34897	0.000811116	0.0160871
BTBD6	71.3532	1.3999	0.41844	3.34551	0.000821303	0.0162469
EPS8	187.593	-1.0516	0.314645	-3.34218	0.000831229	0.0164006
NEK6	79.9841	-1.3576	0.406309	-3.34129	0.000833914	0.0164111
SNTA1	274.682	1.05115	0.315119	3.33572	0.00085078	0.0166569
SDC4	310.418	1.25819	0.377964	3.32887	0.000872	0.0169132
FAM13C	31.9463	-1.86692	0.561894	-3.32255	0.000891999	0.0171552
ARID5B	263.188	1.58972	0.478859	3.31982	0.00090077	0.0172803
EIPR1	67.8789	1.79251	0.540371	3.31719	0.000909265	0.0173994
GRAMD1A	66.7476	1.37816	0.415692	3.31534	0.000915306	0.0174711
ATF3	268.737	1.49333	0.451099	3.31043	0.000931539	0.0177365
TMEM201	36.0306	2.40288	0.726481	3.30756	0.00094112	0.0178742
ENO3	8413.06	1.73155	0.524158	3.3035	0.000954872	0.0180903
RAB26	45.0507	1.98365	0.601012	3.30051	0.000965094	0.0182386
FAM177A1	97.6031	-1.24118	0.376898	-3.29314	0.000990767	0.0186313
MYADML2	155.553	1.15223	0.350582	3.28662	0.00101397	0.018936
GCN1	194.09	1.16688	0.355356	3.28368	0.00102461	0.0190793
CAVIN2	183.487	-1.29417	0.394434	-3.28107	0.00103413	0.0191628
AMT	69.897	1.56493	0.477286	3.2788	0.00104249	0.0191952
ANAPC2	113.721	1.16296	0.35495	3.27641	0.00105135	0.0191952
COL15A1	149.552	-1.37542	0.41976	-3.27669	0.00105032	0.0191952
NDUFS3	307.368	1.12864	0.344711	3.27417	0.00105971	0.0191952
PMP22	203.011	1.265	0.386399	3.27381	0.00106108	0.0191952
RABEP2	24.1738	3.1512	0.96177	3.27646	0.00105117	0.0191952
TLR4	46.0545	-1.48912	0.454678	-3.27511	0.00105623	0.0191952
TRIB1	122.31	1.51329	0.462105	3.27478	0.00105744	0.0191952
ULK1	71.7336	1.43252	0.437781	3.27223	0.00106703	0.019257
STX2	126.11	-1.12582	0.344237	-3.27047	0.00107369	0.0193315
CCDC146	182.096	-1.56353	0.478355	-3.26855	0.00108102	0.0194175
DYSF	490.125	1.06019	0.32455	3.26664	0.00108833	0.0194924
ROCK2	259.42	1.11478	0.341315	3.26612	0.0010903	0.0194924
CD44	137.383	-1.14699	0.351553	-3.26263	0.00110384	0.0196881
DBP	70.6048	-1.52156	0.467062	-3.25772	0.00112312	0.0199386
TCF4	43.1808	-1.36904	0.421616	-3.24714	0.00116572	0.020599
STAT1	334.023	-1.30766	0.402826	-3.24622	0.00116948	0.0206176
GNA12	19.7056	-2.5271	0.778781	-3.24494	0.00117476	0.0206627
MAB21L2	27.581	-2.92313	0.906181	-3.22577	0.00125635	0.0219457
TMEM242	54.139	-1.46827	0.455345	-3.22452	0.00126186	0.0219916
MRPL24	121.242	1.16992	0.363539	3.21814	0.00129026	0.0222455
SPRED2	69.9231	-1.25631	0.390387	-3.2181	0.00129041	0.0222455
NHP2	64.2034	1.3698	0.425948	3.21588	0.00130044	0.0223066
PSMB1	152.045	1.06235	0.330787	3.21157	0.00132013	0.0225935
CHD7	43.0196	2.33899	0.729289	3.20722	0.00134027	0.0227845
NXF1	124.841	1.23507	0.385877	3.20068	0.00137102	0.0232037
SNAPC4	46.3084	1.73666	0.542569	3.2008	0.00137046	0.0232037
EGLN2	127.741	1.02546	0.321981	3.18486	0.00144825	0.0243485
CUL9	32.2924	2.03237	0.640711	3.17205	0.00151367	0.0253843
SH3RF2	49.8626	2.2541	0.710769	3.17136	0.00151729	0.0253843
SP1	98.729	-1.10178	0.347821	-3.16765	0.00153675	0.0256103
AMZ2	87.0947	1.32507	0.418545	3.16589	0.00154609	0.0256537
ATP1A2	520.908	1.05814	0.33432	3.16505	0.00155055	0.0256718
C1QTNF2	17.7045	-3.34488	1.05767	-3.16249	0.00156425	0.025794
DAPK3	122.955	1.10349	0.350004	3.15279	0.00161716	0.02647
ELL2	51.1796	2.23091	0.707317	3.15405	0.00161024	0.02647
GABPB2	39.2264	-1.87331	0.594128	-3.15304	0.0016158	0.02647
PKD1	107.541	1.23955	0.393214	3.15235	0.00161962	0.02647
TINAGL1	156.768	1.21523	0.385608	3.15146	0.00162456	0.0264939
ZNF576	35.9305	2.10377	0.667862	3.15	0.0016327	0.0265698
CA4	88.4873	1.52437	0.484568	3.14584	0.00165611	0.0268244
GPAT4	168.295	1.12329	0.357211	3.14462	0.001663	0.0268244
ADGRA3	63.2531	1.61126	0.513779	3.1361	0.00171213	0.0273366
FBRSL1	58.19	1.60993	0.513277	3.13657	0.00170936	0.0273366
DNTTIP1	223.361	1.27242	0.405984	3.13415	0.0017235	0.0274034
IQCB1	24.0201	-2.03828	0.650893	-3.1315	0.00173913	0.0275942
CCAR2	68.2616	1.64569	0.526628	3.12496	0.00177832	0.027918
PHACTR2	69.2409	-1.37917	0.441416	-3.12442	0.00178153	0.027918
SMIM10L1	84.6844	-1.20213	0.384467	-3.12674	0.00176754	0.027918
TTC8	22.4685	-2.87569	0.919858	-3.12623	0.00177064	0.027918
WDR37	54.3642	1.43413	0.459435	3.12151	0.00179923	0.0281375
POLR2A	86.836	1.43601	0.460646	3.11738	0.00182466	0.0283605
PGAM2	6536.86	1.19043	0.382084	3.11562	0.00183558	0.0284084
RNF216	52.6158	-1.29164	0.414639	-3.11508	0.00183893	0.0284084
AARS2	20.9643	2.19076	0.703735	3.11305	0.00185167	0.0285472
RAP2C	73.4827	-1.35943	0.436873	-3.11173	0.00185994	0.0286168
CCDC93	94.0842	1.64246	0.529009	3.1048	0.00190411	0.0291872
ETS1	97.9419	-1.15856	0.373163	-3.10471	0.00190468	0.0291872
FBP1	34.1926	-2.3153	0.746189	-3.10284	0.00191674	0.029313
RAPSN	70.4292	1.48767	0.479568	3.10211	0.00192149	0.0293268
CDKN1B	125.812	-1.04835	0.338063	-3.10104	0.00192842	0.0293737
FITM1	143.719	1.06242	0.342734	3.09985	0.00193619	0.0293745
JAK2	80.9205	-1.67551	0.540464	-3.10014	0.00193431	0.0293745
CPT1A	18.9934	2.72743	0.880585	3.09729	0.00195298	0.0295703
NR2F2	44.836	-1.65134	0.533446	-3.09562	0.00196405	0.0296202
PDE4D	103.457	1.7742	0.57308	3.09591	0.0019621	0.0296202
LPIN1	163.357	1.46931	0.475465	3.09026	0.00199983	0.0300409
PCDHAC2	28.6193	-2.52598	0.817267	-3.09076	0.00199643	0.0300409
PCNT	111.785	1.25168	0.40555	3.08638	0.00202609	0.0302607
SPRY1	177.933	-1.02039	0.330608	-3.08641	0.00202588	0.0302607
BIN3	19.0686	-2.28061	0.739281	-3.0849	0.00203622	0.0302888
CDKN1C	213.976	-1.04668	0.339243	-3.08535	0.00203314	0.0302888
CSRNP1	97.3096	1.74539	0.566063	3.08339	0.00204657	0.0303834
PAFAH1B2	112.973	-1.09024	0.353706	-3.08233	0.00205389	0.0303935
SPRED1	98.2335	-1.32991	0.431489	-3.08213	0.00205524	0.0303935
MMAB	83.148	1.2016	0.389943	3.08148	0.00205977	0.0304016
ZNRF1	225.663	1.01594	0.33017	3.07702	0.00209079	0.0307997
WDR45	101.916	1.33591	0.434255	3.07633	0.00209564	0.0308116
MAP3K1	65.3839	-1.64123	0.534197	-3.07232	0.002124	0.0311683
FHOD1	133.672	1.08253	0.352481	3.07118	0.00213213	0.0312274
OSR2	19.6907	-2.35647	0.767995	-3.06835	0.00215248	0.0314048
ZC3HAV1L	33.9922	-1.6428	0.535333	-3.06874	0.00214967	0.0314048
FOXP1	84.6285	-1.27156	0.414504	-3.06765	0.00215746	0.0314172
PDCD4	66.7242	-1.59356	0.519989	-3.06459	0.00217967	0.0316801
BRD8	157.916	1.16942	0.381854	3.06248	0.00219513	0.0317933
TSPAN14	25.4665	2.3009	0.751621	3.06125	0.00220416	0.0317933
ZFYVE26	63.2575	1.69859	0.555547	3.05751	0.00223182	0.0321315
OSBPL2	120.578	-1.04666	0.342724	-3.05396	0.00225842	0.0324531
EBF2	67.1067	-1.53411	0.502494	-3.053	0.00226564	0.0324955
JAM3	91.9699	1.3022	0.426781	3.05121	0.00227919	0.0326285
ARMC8	38.1842	-1.53908	0.504723	-3.04936	0.00229329	0.032759
GPR157	40.6577	2.7219	0.894093	3.04431	0.00233212	0.0330752
KHDRBS1	151.611	-1.02288	0.33594	-3.04481	0.00232825	0.0330752
NID1	443.641	-1.05629	0.347437	-3.04022	0.00236404	0.0330965
PRICKLE1	36.3335	-1.76514	0.58057	-3.04035	0.002363	0.0330965
PXDN	60.9524	1.48045	0.4868	3.04118	0.00235651	0.0330965
HBS1L	174.534	1.04742	0.344728	3.0384	0.00237836	0.0331751
NUP88	123.064	1.59451	0.524911	3.03768	0.00238407	0.0331939
XPC	129.038	1.04712	0.344851	3.03643	0.00239395	0.0332707
LDHA	4142.51	1.04862	0.345628	3.03395	0.00241378	0.0334852
OLFML3	68.5284	-1.29837	0.428174	-3.03234	0.0024267	0.0336031
CUL1	98.329	1.20961	0.399463	3.02808	0.0024611	0.0336886
DAPK2	51.7899	1.4189	0.468382	3.02935	0.00245077	0.0336886
KRTCAP2	60.0042	1.63099	0.538447	3.02907	0.00245306	0.0336886
POLR2L	85.9982	1.55798	0.514658	3.02721	0.00246825	0.0336886
SRPK3	104.365	1.05164	0.347338	3.02772	0.00246402	0.0336886
TMEM147	265.701	1.03277	0.341156	3.02728	0.00246766	0.0336886
SYF2	146.597	-1.05508	0.348649	-3.0262	0.00247649	0.0337406
MYD88	55.8196	-1.30772	0.432744	-3.02192	0.00251173	0.034038
HSPB2	62.4264	1.46442	0.484835	3.02046	0.00252391	0.0341423
ANKZF1	90.67	1.60399	0.53144	3.0182	0.00254284	0.0343374
DAGLB	43.8378	1.92211	0.637089	3.01702	0.00255274	0.0344101
BCL6	167.685	1.02928	0.341265	3.01608	0.00256068	0.0344561
FEZ2	61.8714	-1.31759	0.437412	-3.01224	0.00259326	0.0348329
GSTM5	112.701	-1.42457	0.473831	-3.00648	0.00264288	0.0353126
CLK2	113.274	1.23113	0.409668	3.00519	0.00265417	0.0354013
ACADM	156.791	-1.35974	0.453141	-3.0007	0.00269355	0.0355672
ATG2A	92.2078	1.17764	0.392471	3.00058	0.00269462	0.0355672
PTCD3	50.7599	1.2968	0.432095	3.00119	0.00268931	0.0355672
PYGB	24.9046	2.37796	0.792364	3.00109	0.00269016	0.0355672
ZYG11B	69.0448	-1.44255	0.480737	-3.0007	0.00269357	0.0355672
INSYN1	54.6681	1.68585	0.562084	2.99929	0.00270612	0.0356527
SRSF9	37.7568	-1.67909	0.560193	-2.99735	0.00272336	0.0357605
C12H1orf115	112.42	-1.41571	0.472675	-2.9951	0.00274352	0.0357785
IL15	24.1413	-2.86749	0.95737	-2.99518	0.00274287	0.0357785
NAA16	42.6656	-1.52183	0.50806	-2.99538	0.00274101	0.0357785
RHOJ	148.576	-1.13766	0.37965	-2.9966	0.00273011	0.0357785
GTPBP4	116.757	1.00057	0.334144	2.99442	0.00274967	0.0357974
PHPT1	197.848	1.23697	0.413604	2.99071	0.00278328	0.0361731
PLXNB2	72.7916	1.36364	0.456372	2.988	0.00280813	0.036372
FGF1	62.0593	-1.40298	0.469707	-2.98693	0.00281792	0.0364368
RBM6	166.719	1.05381	0.352946	2.98575	0.0028288	0.0365155
THG1L	39.1781	-1.74679	0.585596	-2.98293	0.00285506	0.0367922
VASH2	33.7335	-1.87311	0.628808	-2.97883	0.00289352	0.0372248
DLG2	23.0843	-2.10116	0.705798	-2.97701	0.00291079	0.0373272
ZNF784	49.427	1.29793	0.435991	2.97695	0.00291129	0.0373272
CARHSP1	96.0007	-1.22079	0.410839	-2.97146	0.00296389	0.0377704
ELF4	23.818	2.04347	0.687776	2.97113	0.00296704	0.0377704
RMND5B	24.2394	2.06964	0.696599	2.97106	0.00296776	0.0377704
RND3	78.5969	-1.03747	0.349229	-2.97076	0.00297065	0.0377704
YIF1B	45.9873	1.66455	0.560606	2.96919	0.00298586	0.0379005
COX17	166.985	1.18981	0.401076	2.96654	0.00301175	0.0381656
CCL2	125.323	-1.75319	0.591871	-2.96211	0.00305534	0.0384959
RASSF3	85.1573	-1.12479	0.379617	-2.96295	0.0030471	0.0384959
RHBDD3	32.0391	1.61194	0.544234	2.96184	0.00305804	0.0384959
FGF7	86.4132	-1.32656	0.448518	-2.95766	0.00309984	0.0389577
ERBIN	169.326	-1.14612	0.387596	-2.957	0.00310645	0.0389765
SCP2	151.833	-1.02701	0.347387	-2.95638	0.0031127	0.0389906
VTA1	65.0836	-1.53218	0.518566	-2.95464	0.0031303	0.0391468
PGLS	60.3949	1.32563	0.449013	2.95232	0.00315395	0.0393133
SULT1C4	98.255	-1.13825	0.38552	-2.95251	0.00315206	0.0393133
FAHD1	51.9433	1.56525	0.530909	2.94825	0.00319577	0.03964
DHDH	24.6834	2.28174	0.774359	2.94661	0.00321275	0.0396995
THADA	32.589	-1.7196	0.583881	-2.94512	0.00322825	0.0397837
ZEB2	105.436	-1.34837	0.458046	-2.94373	0.00324278	0.0398983
ARHGAP20	21.8204	-2.4853	0.845679	-2.93882	0.00329461	0.0404705
UNK	22.7782	-2.03036	0.691535	-2.93602	0.00332455	0.0407726
PHRF1	79.333	1.2408	0.422948	2.9337	0.00334951	0.0409468
RAB28	84.8961	-1.00934	0.344025	-2.9339	0.00334729	0.0409468
ZSCAN26	21.5554	-1.86922	0.637646	-2.93145	0.00337388	0.0411787
LRP4	24.6135	2.36174	0.805985	2.93025	0.00338689	0.0412713
PIP4K2A	99.1828	-1.36064	0.464691	-2.92805	0.00341092	0.0414977
SP3	112.279	-1.28894	0.440308	-2.92736	0.00341848	0.0415233
MYO6	61.8948	-1.39117	0.475925	-2.92308	0.00346582	0.0419646
GBF1	138.695	1.19087	0.408049	2.91844	0.00351785	0.0425269
PTGES2	92.0755	1.26453	0.433952	2.91397	0.0035686	0.0429359
TCAF1	141.063	-1.01141	0.347051	-2.91429	0.00356501	0.0429359
AMBRA1	59.4608	1.44485	0.496329	2.91107	0.00360193	0.042981
CARF	19.7982	-2.08617	0.716555	-2.91138	0.0035983	0.042981
POLR3D	61.3191	1.37389	0.472082	2.91028	0.00361108	0.042981
SLC39A10	27.3785	-1.97095	0.67726	-2.91018	0.00361217	0.042981
TNFSF12	42.829	-1.467	0.504164	-2.90977	0.00361692	0.042981
TSNAX	71.7719	-1.28513	0.4413	-2.91214	0.00358965	0.042981
ALPK2	53.5348	1.554	0.53428	2.9086	0.00363057	0.0430691
DENND6B	21.4954	2.55786	0.880237	2.90588	0.00366222	0.0433771
RNF123	163.992	1.17145	0.404207	2.89814	0.00375388	0.0443361
BAIAP2	63.6668	1.4345	0.495536	2.89483	0.00379358	0.0447243
STXBP6	57.6178	-1.96887	0.681589	-2.88865	0.00386903	0.045403
PAXBP1	72.2402	1.48252	0.513913	2.88477	0.00391699	0.0458246
ANKRD2	209.778	1.51738	0.526386	2.88263	0.00394369	0.0459956
KIAA1143	39.4603	-1.44661	0.502094	-2.88116	0.00396216	0.0461331
PDZD11	82.3771	-1.23227	0.427762	-2.88073	0.00396759	0.0461331
COPS7A	100.72	-1.28044	0.444888	-2.87811	0.00400063	0.0463757
RESF1	47.5367	-1.423	0.494354	-2.87851	0.00399562	0.0463757
NDUFS1	143.458	-1.03292	0.359482	-2.87337	0.00406121	0.0469351
HLTF	39.734	-1.96035	0.683543	-2.86792	0.00413174	0.0476778
CDC42BPB	90.1934	1.20313	0.420453	2.86151	0.00421633	0.048286
SBF1	131.032	1.10573	0.386606	2.86009	0.00423517	0.048286
SIVA1	32.4198	1.50578	0.526337	2.86086	0.00422493	0.048286
TRAPPC1	29.9369	2.26728	0.792308	2.86162	0.00421488	0.048286
MMP14	60.0221	-1.69732	0.594182	-2.85657	0.00428251	0.0486813
TUBGCP6	196.544	1.12262	0.392999	2.85656	0.00428263	0.0486813
METAP1D	21.3457	2.28182	0.799853	2.8528	0.00433359	0.049041
GPAA1	84.9051	1.23642	0.433486	2.85228	0.00434068	0.0490484
BIRC2	134.285	-1.04963	0.368278	-2.85011	0.00437041	0.0492382
EFHD2	82.1814	-1.18222	0.41476	-2.85038	0.00436674	0.0492382
NRAP	5148.75	1.47625	0.518173	2.84894	0.00438648	0.0493462
NOX4	72.755	-1.98872	0.698279	-2.84802	0.00439917	0.0494161
THYN1	77.7436	1.21129	0.42595	2.84373	0.00445894	0.0499401

## Sheet: DEGs UP
Gene	baseMean	log2FoldChange	lfcSE	stat	pvalue	padj
TNNI2	20961.7	2.57673	0.280786	9.17686	4.44e-20	3.38e-16
MAPK12	787.415	1.81663	0.231613	7.8434	4.39e-15	5.57e-12
MYL11	25931	2.26074	0.287988	7.85012	4.16e-15	5.57e-12
CRYAB	3626.77	2.27204	0.292424	7.76969	7.87e-15	8.56e-12
HSPA1A	1137.74	2.49205	0.348451	7.15178	8.57e-13	5.44e-10
PARP3	312.458	4.52287	0.651374	6.94358	3.82e-12	2.24e-09
AAMDC	156.333	2.31438	0.335454	6.89925	5.23e-12	2.65e-09
CACNA1S	1119.26	1.68403	0.248631	6.77324	1.26e-11	5.64e-09
ABRA	624.111	1.81212	0.268136	6.75819	1.4e-11	5.91e-09
TTN	19799.4	1.64633	0.245557	6.70445	2.02e-11	8.1e-09
MYLK2	3081.85	1.55245	0.23342	6.65089	2.91e-11	1.06e-08
FLNC	6130.51	2.39514	0.362211	6.61257	3.78e-11	1.25e-08
RDH5	205.997	1.66545	0.251711	6.61651	3.68e-11	1.25e-08
MYL1b	9955.89	1.5943	0.241465	6.60261	4.04e-11	1.28e-08
PFKFB4	455.558	2.21012	0.336375	6.57039	5.02e-11	1.53e-08
NMRK2	455.917	2.02773	0.309068	6.56079	5.35e-11	1.57e-08
KLHL30	93.6921	2.84068	0.438593	6.4768	9.37e-11	2.64e-08
TNNC2	33211.3	2.07815	0.322375	6.44638	1.15e-10	3.12e-08
HHATL	275.029	1.97005	0.310024	6.35449	2.09e-10	5.31e-08
TNNT3	57549.8	1.64661	0.265732	6.19651	5.77e-10	1.42e-07
ARRDC2	620.247	2.2968	0.372088	6.17273	6.71e-10	1.6e-07
TRIM63	552.053	2.16824	0.357511	6.06483	1.32e-09	2.96e-07
PAF1	80.3164	2.61476	0.437327	5.97895	2.25e-09	4.89e-07
LUC7L	400.563	1.91802	0.32188	5.95882	2.54e-09	5.37e-07
MYO18A	1146.81	1.38555	0.235614	5.88058	4.09e-09	8.42e-07
KLHL40	545.254	2.48484	0.425954	5.83359	5.42e-09	1.09e-06
CAPN3	797.612	1.59801	0.278154	5.74506	9.19e-09	1.79e-06
COX6A2	840.118	1.7489	0.304923	5.73554	9.72e-09	1.82e-06
GYPC	533.796	1.72935	0.301593	5.73405	9.81e-09	1.82e-06
XIRP1	3346.98	3.25257	0.568781	5.7185	1.07e-08	1.95e-06
HSPA6	70.3191	3.57612	0.649183	5.50865	3.62e-08	6.4e-06
BIN1	2354.31	1.45672	0.265187	5.49315	3.95e-08	6.83e-06
MAN2C1	124.089	2.53964	0.465345	5.45755	4.83e-08	8.17e-06
NDUFS8	650.291	1.50613	0.276567	5.4458	5.16e-08	8.54e-06
SAFB2	285.826	1.75387	0.324741	5.40084	6.63e-08	1.07e-05
ANKRD1	1652.63	3.75802	0.697428	5.3884	7.11e-08	1.11e-05
CREM	377.222	2.24607	0.416902	5.38752	7.14e-08	1.11e-05
PFKFB3	587.573	3.52797	0.655354	5.38331	7.31e-08	1.11e-05
THAP4	167.792	1.68144	0.31359	5.3619	8.24e-08	1.21e-05
DLGAP4	258.389	2.16475	0.404208	5.35553	8.53e-08	1.23e-05
UQCC2	150.774	1.84479	0.347856	5.30333	1.14e-07	1.6e-05
ARMC12	19.1097	5.90942	1.11839	5.28388	1.26e-07	1.72e-05
TRIM55	114.235	2.60276	0.492618	5.28352	1.27e-07	1.72e-05
JSRP1	685.934	1.74275	0.330601	5.27145	1.35e-07	1.81e-05
CDKN1A	171.667	1.84095	0.353981	5.20071	1.99e-07	2.53e-05
GPI	821.694	1.4124	0.271616	5.2	1.99e-07	2.53e-05
MYO18B	601.664	1.47752	0.285002	5.18425	2.17e-07	2.71e-05
PDLIM7	1088.55	1.37699	0.266705	5.16297	2.43e-07	2.99e-05
MRPL21	168.888	1.70508	0.330684	5.15621	2.52e-07	3.05e-05
CASQ1	1555.74	1.21593	0.236248	5.14682	2.65e-07	3.15e-05
MLXIP	333.222	1.82579	0.35597	5.12906	2.91e-07	3.41e-05
ANKRD10	141.793	2.01915	0.395304	5.10785	3.26e-07	3.6e-05
FAM234A	202.816	2.06509	0.40393	5.11249	3.18e-07	3.6e-05
IVNS1ABP	333.204	1.85172	0.362002	5.11522	3.13e-07	3.6e-05
MAST2	628.75	1.88297	0.369202	5.10011	3.39e-07	3.69e-05
NDUFA8	542.678	1.68203	0.33066	5.08688	3.64e-07	3.9e-05
DNAJB1	247.762	1.93681	0.382331	5.06578	4.07e-07	4.24e-05
ACTN2	6961.59	1.44842	0.286257	5.05984	4.2e-07	4.32e-05
ABHD4	223.813	1.85932	0.368925	5.03982	4.66e-07	4.73e-05
PTOV1	138.421	1.8111	0.360668	5.02151	5.13e-07	5.07e-05
LDB3	4974.22	1.08038	0.21532	5.01754	5.23e-07	5.11e-05
EDC4	82.6067	2.16508	0.436193	4.96359	6.92e-07	6.59e-05
DNAJA4	145.256	2.22657	0.451326	4.9334	8.08e-07	7.54e-05
ACTN3	6240.17	1.69505	0.345092	4.91188	9.02e-07	8.28e-05
KDM5C	93.4005	2.1431	0.439513	4.87609	1.08e-06	9.81e-05
AK1	1465.39	1.45406	0.299641	4.85269	1.22e-06	0.000109131
ATP2A1	13712.2	1.34713	0.278815	4.83163	1.35e-06	0.000119926
BAG3	461.422	1.51951	0.318898	4.76487	1.89e-06	0.00016543
EXOC3	199.518	1.64451	0.345575	4.75875	1.95e-06	0.000168584
RRP9	44.8222	2.6408	0.555895	4.75054	2.03e-06	0.000173603
XDH	35.8355	4.62894	0.986155	4.69393	2.68e-06	0.000221865
DYNC1H1	317.931	1.21366	0.25899	4.68614	2.78e-06	0.000227995
LAS1L	357.767	1.56107	0.334128	4.67207	2.98e-06	0.000239259
PACSIN3	651.878	1.29648	0.277635	4.66974	3.02e-06	0.000239259
GRIP2	147.639	1.83552	0.39338	4.66602	3.07e-06	0.000241112
GADD45G	706.657	3.55619	0.766207	4.64129	3.46e-06	0.000269081
UQCRB	677.679	1.1057	0.238921	4.62788	3.69e-06	0.000284203
REEP1	29.0106	2.99106	0.648104	4.61509	3.93e-06	0.000293378
GAPDH	15548	1.36711	0.296999	4.60309	4.16e-06	0.000307802
PFKM	1838.04	1.30926	0.28553	4.58538	4.53e-06	0.000328694
COX7C	353.688	1.29953	0.283692	4.58077	4.63e-06	0.000332859
COX7B	487.065	1.11668	0.243925	4.57794	4.7e-06	0.000334013
STIM1	165.341	1.73737	0.37966	4.57613	4.74e-06	0.000334013
MUSTN1	1060.83	1.68053	0.367596	4.57168	4.84e-06	0.000338052
ADSS1	677.878	1.23457	0.270407	4.56559	4.98e-06	0.000344858
GLUL	1075.05	1.48935	0.326536	4.56106	5.09e-06	0.000346086
GMPR	310.828	1.3329	0.292147	4.56241	5.06e-06	0.000346086
CCNL2	124.287	1.88938	0.415604	4.54611	5.46e-06	0.00036831
GUCD1	101.472	1.56576	0.345816	4.52772	5.96e-06	0.000391461
ING1	85.5647	1.57847	0.351198	4.49454	6.97e-06	0.000453841
HRC	678.515	1.14527	0.256003	4.47368	7.69e-06	0.000496233
RASA3	185.978	1.61162	0.361143	4.46255	8.1e-06	0.000514012
CAV3	98.0954	1.96689	0.441148	4.45858	8.25e-06	0.000519305
SAFB	355.447	1.3933	0.313193	4.4487	8.64e-06	0.000539311
ITGA5	103.747	2.02555	0.455535	4.44653	8.73e-06	0.000540359
SRRT	237.477	1.22509	0.276174	4.43592	9.17e-06	0.000561477
CDK3	20.6422	4.31546	0.974911	4.42652	9.58e-06	0.000578858
DOT1L	96.7708	2.22732	0.504091	4.41849	9.94e-06	0.000591377
PPDPF	2919.06	1.00827	0.228538	4.41184	1.02e-05	0.000600467
ABCC5	188.192	2.19693	0.49908	4.40197	1.07e-05	0.000623664
ALPK3	725.461	1.40744	0.322116	4.36935	1.25e-05	0.000713611
SIK1	189.298	1.52859	0.350768	4.35784	1.31e-05	0.000741011
PCID2	105.881	2.02807	0.466569	4.34677	1.38e-05	0.000773664
RBM10	249.615	1.39483	0.321254	4.34183	1.41e-05	0.000785499
MAPT	80.5784	1.6874	0.389737	4.32959	1.49e-05	0.000818515
HSPH1	234.393	1.64244	0.379554	4.32728	1.51e-05	0.000821246
MACROD1	1689.01	1.381	0.320475	4.30921	1.64e-05	0.000872567
AdpR2	142.319	1.38223	0.32151	4.29917	1.71e-05	0.000906715
SNRNP70	225.412	1.41367	0.329476	4.29068	1.78e-05	0.000935611
ASB8	94.6912	1.4097	0.329993	4.27191	1.94e-05	0.000992207
ALKBH7	86.1138	1.85032	0.434817	4.2554	2.09e-05	0.00105251
SLC29A2	110.525	2.02046	0.474726	4.25606	2.08e-05	0.00105251
MYOM2	2250.71	1.34948	0.317905	4.24492	2.19e-05	0.00109566
ADAM15	83.3923	1.91637	0.45179	4.24172	2.22e-05	0.00110415
GRB10	278.004	1.6539	0.390329	4.23721	2.26e-05	0.00111923
MED29	102.297	2.05452	0.486187	4.22577	2.38e-05	0.00117002
MYBPC2	9158.11	1.26463	0.300193	4.21273	2.52e-05	0.00122391
ART3	144.855	2.13168	0.506261	4.21063	2.55e-05	0.00122753
RORC	310.309	1.94718	0.462805	4.20735	2.58e-05	0.00123585
CLK3	109.16	1.54845	0.369958	4.18549	2.85e-05	0.00133777
C6orf136	73.6126	2.26879	0.544327	4.16807	3.07e-05	0.00143533
TRIP10	561.473	1.0415	0.250896	4.1511	3.31e-05	0.00153657
SFSWAP	93.9518	1.7847	0.431527	4.13578	3.54e-05	0.00162296
FKBP5	1032.75	1.60703	0.391538	4.10441	4.05e-05	0.00179487
CD68	68.7826	1.71213	0.419142	4.08485	4.41e-05	0.00186612
DEPDC5	63.5961	2.8949	0.708491	4.086	4.39e-05	0.00186612
GRTP1	24.9443	2.77968	0.679955	4.08803	4.35e-05	0.00186612
NT5DC3	19.9645	3.41587	0.835186	4.08995	4.31e-05	0.00186612
TRMT1	83.409	1.84894	0.453193	4.0798	4.51e-05	0.00189661
HSF1	212.134	1.06552	0.261403	4.07617	4.58e-05	0.0019159
TRIM72	279.726	1.31078	0.322997	4.05818	4.95e-05	0.00201423
TLE4	48.4617	2.30725	0.57058	4.0437	5.26e-05	0.00213143
HSF4	118.558	1.71211	0.424794	4.03044	5.57e-05	0.00223163
AP2S1	96.3721	1.4593	0.362201	4.02899	5.6e-05	0.00223361
EMC9	180.604	1.27872	0.31764	4.02569	5.68e-05	0.00224168
NFX1	103.078	1.50748	0.374377	4.02665	5.66e-05	0.00224168
HSPA4	324.688	1.16482	0.290093	4.01532	5.94e-05	0.00230681
ZNF34	74.5108	1.9439	0.484104	4.01546	5.93e-05	0.00230681
CA14	200.992	1.90341	0.474846	4.00847	6.11e-05	0.0023507
NEXN	1054.92	1.09255	0.2732	3.99908	6.36e-05	0.0024255
HSPB8	622.142	1.30754	0.328026	3.98607	6.72e-05	0.00253276
OBSL1	208.569	1.35175	0.339035	3.98705	6.69e-05	0.00253276
ITPA	86.2732	1.84411	0.464216	3.97252	7.11e-05	0.00266813
CEBPD	222.715	1.50889	0.380176	3.96893	7.22e-05	0.00269533
FAM193B	63.1106	2.33072	0.588296	3.96181	7.44e-05	0.00274482
HDAC10	35.2002	3.32554	0.841496	3.95194	7.75e-05	0.00282488
ALDOA	24676.6	1.32663	0.337089	3.93554	8.3e-05	0.00299625
OGT	256.844	1.26982	0.322969	3.93171	8.43e-05	0.00300703
PSMG3	86.4873	1.74035	0.442693	3.93128	8.45e-05	0.00300703
UFD1	329.221	1.07671	0.274848	3.91749	8.95e-05	0.00314031
NDUFS7	615.758	1.07172	0.274246	3.90787	9.31e-05	0.00325298
RGCC	157.03	1.45459	0.372935	3.90038	9.6e-05	0.0033248
MAU2	171.408	1.46783	0.377529	3.888	0.000101072	0.00348309
HSPB6	1883.21	1.05558	0.272619	3.87201	0.000107941	0.00360561
HYPK	220.169	1.19565	0.309931	3.8578	0.000114411	0.00380504
PEX26	97.8462	1.62661	0.423669	3.83934	0.000123366	0.00406735
KDM4B	81.8382	1.61007	0.420722	3.82691	0.000129763	0.00418618
LRRFIP2	189.919	1.24106	0.324378	3.82595	0.000130268	0.00418618
MYBPH	182.165	3.80284	0.993571	3.82745	0.000129477	0.00418618
FAM131A	17.4692	2.71005	0.709282	3.82084	0.000132999	0.00425597
SLC22A3	21.145	3.0901	0.810003	3.81492	0.000136225	0.00432287
RCC1L	155.753	1.4683	0.385043	3.81334	0.000137103	0.00433268
WDR91	79.1397	1.71529	0.449999	3.81176	0.000137978	0.00434233
PFDN6	90.6207	1.41809	0.372856	3.80331	0.000142776	0.00447484
FASTK	190.514	1.28511	0.338471	3.79681	0.00014657	0.0045377
S100A14	288.691	1.14884	0.302481	3.79807	0.000145828	0.0045377
MAP2K3	144.171	1.55905	0.411204	3.79142	0.000149788	0.00459995
INTS11	70.2703	1.85189	0.488939	3.78758	0.000152124	0.00465291
TNFRSF12A	95.2731	3.35359	0.888879	3.77283	0.000161406	0.00489749
NOP56	264.604	1.20595	0.320052	3.76799	0.000164569	0.00495399
POLR3H	34.8986	2.33581	0.621005	3.76134	0.000169006	0.00506751
CEP295	127.836	1.30983	0.349651	3.7461	0.000179602	0.00517746
DDC	18.236	3.38542	0.902883	3.74957	0.00017714	0.00517746
PEBP4	180.523	1.68118	0.448873	3.74534	0.00018015	0.00517746
RIPK1	181.507	1.56774	0.417729	3.75301	0.000174726	0.00517746
SGSM3	103.202	1.5177	0.405008	3.74733	0.00017873	0.00517746
SLC25A28	289.558	1.09321	0.291598	3.74903	0.000177519	0.00517746
SEMA3B	89.9961	1.24855	0.33375	3.74099	0.0001833	0.00524817
DDX20	68.3303	1.55663	0.41653	3.73715	0.000186121	0.00530897
TUBA8	341.721	1.11472	0.298643	3.73261	0.000189505	0.00538533
ZFAND5	884.244	1.07727	0.290464	3.70879	0.000208256	0.0058098
CWF19L1	42.6168	2.18224	0.588796	3.70628	0.000210328	0.00582494
PPP1R15A	401.569	1.14126	0.308046	3.70484	0.000211522	0.00583076
RAB24	92.5419	1.50519	0.406449	3.70327	0.000212835	0.00583076
RXRA	245.783	1.03283	0.278842	3.70399	0.000212235	0.00583076
DENND4B	121.146	1.16259	0.314423	3.69753	0.000217712	0.00594298
BICDL1	18.6288	2.99713	0.812802	3.68741	0.00022655	0.00616216
TMEM52	115.431	1.55042	0.42159	3.67754	0.000235492	0.00638258
INAFM1	40.593	2.00476	0.545663	3.67398	0.0002388	0.00644929
TUBGCP2	145.436	1.01191	0.275828	3.66865	0.000243836	0.00656203
DGAT1	47.8281	2.21386	0.604852	3.66016	0.000252054	0.0067593
CIB2	117.087	1.75893	0.481612	3.65216	0.000260039	0.00694898
STK11	118.945	1.17052	0.322485	3.62969	0.000283764	0.00753013
TRAF2	57.9623	1.84177	0.510727	3.60618	0.000310742	0.00804971
NES	85.5077	1.45042	0.40273	3.60147	0.000316417	0.00811392
AMPD3	21.9306	3.11359	0.866757	3.59223	0.000327861	0.00835113
ACTN4	180.352	1.21401	0.338616	3.58521	0.000336805	0.00849373
ARVCF	22.8491	3.28431	0.918494	3.57575	0.00034922	0.00872036
TMCO6	65.4033	1.44079	0.402933	3.57575	0.000349227	0.00872036
KANK3	127.694	1.53416	0.429912	3.56855	0.000358959	0.00890323
OSBP	90.4925	1.80508	0.505944	3.56775	0.000360057	0.00890323
PLPP7	470.518	1.28358	0.360997	3.55565	0.000377049	0.00926324
GRINA	30.5144	2.41132	0.680219	3.54493	0.000392723	0.00961011
INTS1	91.2755	1.73386	0.489354	3.54316	0.000395367	0.00962018
MRPL54	66.0107	1.81784	0.513764	3.53827	0.000402758	0.00976881
TRAF7	150.509	1.18584	0.335488	3.53467	0.000408285	0.00980915
DUSP26	1343.08	1.20668	0.342705	3.52105	0.000429844	0.0101984
MTG1	39.8403	2.01551	0.572311	3.5217	0.000428789	0.0101984
EMC10	357.516	1.01139	0.288698	3.50329	0.000459546	0.0107689
CABYR	30.2383	3.25324	0.928991	3.50191	0.000461935	0.0107917
GDPD3	19.5688	3.24267	0.926204	3.50103	0.000463456	0.0107941
CAD	43.8819	1.68801	0.482632	3.4975	0.000469637	0.0108919
MET	37.0145	2.50362	0.716728	3.49312	0.000477404	0.0109273
MTSS2	150.281	1.21227	0.347214	3.49141	0.000480472	0.0109273
SLIRP	140.835	1.45129	0.415685	3.49131	0.000480651	0.0109273
VPS26B	71.1597	1.33045	0.38091	3.49282	0.000477953	0.0109273
ZNF219	22.3969	2.92324	0.836857	3.49312	0.000477419	0.0109273
PBLD	45.96	1.79771	0.516591	3.47994	0.00050153	0.0113343
USP28	155.108	1.31242	0.377576	3.4759	0.000509136	0.0114721
SH3GLB2	106.368	1.44807	0.417348	3.46968	0.00052107	0.0117064
PKM	2240.49	1.06754	0.308068	3.46527	0.000529702	0.0117959
GADL1	97.7286	1.82633	0.529403	3.44979	0.000561029	0.0123849
VEGFB	164.292	1.24918	0.362031	3.45047	0.000559608	0.0123849
CFAP100	88.542	1.86403	0.543117	3.43209	0.000598946	0.013
METRNL	167.942	2.76994	0.80709	3.43201	0.000599132	0.013
YBX3	3089.03	1.10354	0.322556	3.42122	0.000623411	0.0134501
ATP6V0A1	85.1076	2.08463	0.609597	3.41968	0.000626943	0.0134576
USP2	332.713	1.25532	0.367102	3.41953	0.000627291	0.0134576
PYGM	12304.8	1.19797	0.350823	3.41474	0.000638433	0.0136199
NUP210	19.0046	3.11413	0.915934	3.39994	0.000673997	0.0142588
YIPF7	30.9421	2.04366	0.602505	3.39193	0.000694013	0.0146011
E4F1	56.3904	1.66902	0.492597	3.3882	0.000703522	0.014729
PER1	397.884	1.08019	0.319011	3.38604	0.00070908	0.014729
RNF207	39.7404	2.33777	0.690579	3.38524	0.000711173	0.014729
SSC4D	25.724	2.54602	0.752564	3.38312	0.000716663	0.0147536
MRPL28	53.657	1.65528	0.48978	3.37964	0.000725801	0.0148196
MRPL40	222.3	1.2522	0.370439	3.3803	0.000724063	0.0148196
MAP2K2	307.647	1.0132	0.300519	3.3715	0.000747597	0.0151832
ITIH4	56.169	1.91672	0.570077	3.36221	0.000773202	0.0156199
INF2	78.5493	1.54874	0.46088	3.3604	0.000778308	0.0156815
SIK3	55.5764	1.43923	0.429374	3.35193	0.000802506	0.0159997
CHRNE	117.634	1.69283	0.505395	3.34953	0.000809501	0.0160871
BTBD6	71.3532	1.3999	0.41844	3.34551	0.000821303	0.0162469
SNTA1	274.682	1.05115	0.315119	3.33572	0.00085078	0.0166569
SDC4	310.418	1.25819	0.377964	3.32887	0.000872	0.0169132
ARID5B	263.188	1.58972	0.478859	3.31982	0.00090077	0.0172803
EIPR1	67.8789	1.79251	0.540371	3.31719	0.000909265	0.0173994
GRAMD1A	66.7476	1.37816	0.415692	3.31534	0.000915306	0.0174711
ATF3	268.737	1.49333	0.451099	3.31043	0.000931539	0.0177365
TMEM201	36.0306	2.40288	0.726481	3.30756	0.00094112	0.0178742
ENO3	8413.06	1.73155	0.524158	3.3035	0.000954872	0.0180903
RAB26	45.0507	1.98365	0.601012	3.30051	0.000965094	0.0182386
MYADML2	155.553	1.15223	0.350582	3.28662	0.00101397	0.018936
GCN1	194.09	1.16688	0.355356	3.28368	0.00102461	0.0190793
AMT	69.897	1.56493	0.477286	3.2788	0.00104249	0.0191952
ANAPC2	113.721	1.16296	0.35495	3.27641	0.00105135	0.0191952
NDUFS3	307.368	1.12864	0.344711	3.27417	0.00105971	0.0191952
PMP22	203.011	1.265	0.386399	3.27381	0.00106108	0.0191952
RABEP2	24.1738	3.1512	0.96177	3.27646	0.00105117	0.0191952
TRIB1	122.31	1.51329	0.462105	3.27478	0.00105744	0.0191952
ULK1	71.7336	1.43252	0.437781	3.27223	0.00106703	0.019257
DYSF	490.125	1.06019	0.32455	3.26664	0.00108833	0.0194924
ROCK2	259.42	1.11478	0.341315	3.26612	0.0010903	0.0194924
MRPL24	121.242	1.16992	0.363539	3.21814	0.00129026	0.0222455
NHP2	64.2034	1.3698	0.425948	3.21588	0.00130044	0.0223066
PSMB1	152.045	1.06235	0.330787	3.21157	0.00132013	0.0225935
CHD7	43.0196	2.33899	0.729289	3.20722	0.00134027	0.0227845
NXF1	124.841	1.23507	0.385877	3.20068	0.00137102	0.0232037
SNAPC4	46.3084	1.73666	0.542569	3.2008	0.00137046	0.0232037
EGLN2	127.741	1.02546	0.321981	3.18486	0.00144825	0.0243485
CUL9	32.2924	2.03237	0.640711	3.17205	0.00151367	0.0253843
SH3RF2	49.8626	2.2541	0.710769	3.17136	0.00151729	0.0253843
AMZ2	87.0947	1.32507	0.418545	3.16589	0.00154609	0.0256537
ATP1A2	520.908	1.05814	0.33432	3.16505	0.00155055	0.0256718
DAPK3	122.955	1.10349	0.350004	3.15279	0.00161716	0.02647
ELL2	51.1796	2.23091	0.707317	3.15405	0.00161024	0.02647
PKD1	107.541	1.23955	0.393214	3.15235	0.00161962	0.02647
TINAGL1	156.768	1.21523	0.385608	3.15146	0.00162456	0.0264939
ZNF576	35.9305	2.10377	0.667862	3.15	0.0016327	0.0265698
CA4	88.4873	1.52437	0.484568	3.14584	0.00165611	0.0268244
GPAT4	168.295	1.12329	0.357211	3.14462	0.001663	0.0268244
ADGRA3	63.2531	1.61126	0.513779	3.1361	0.00171213	0.0273366
FBRSL1	58.19	1.60993	0.513277	3.13657	0.00170936	0.0273366
DNTTIP1	223.361	1.27242	0.405984	3.13415	0.0017235	0.0274034
CCAR2	68.2616	1.64569	0.526628	3.12496	0.00177832	0.027918
WDR37	54.3642	1.43413	0.459435	3.12151	0.00179923	0.0281375
POLR2A	86.836	1.43601	0.460646	3.11738	0.00182466	0.0283605
PGAM2	6536.86	1.19043	0.382084	3.11562	0.00183558	0.0284084
AARS2	20.9643	2.19076	0.703735	3.11305	0.00185167	0.0285472
CCDC93	94.0842	1.64246	0.529009	3.1048	0.00190411	0.0291872
RAPSN	70.4292	1.48767	0.479568	3.10211	0.00192149	0.0293268
FITM1	143.719	1.06242	0.342734	3.09985	0.00193619	0.0293745
CPT1A	18.9934	2.72743	0.880585	3.09729	0.00195298	0.0295703
PDE4D	103.457	1.7742	0.57308	3.09591	0.0019621	0.0296202
LPIN1	163.357	1.46931	0.475465	3.09026	0.00199983	0.0300409
PCNT	111.785	1.25168	0.40555	3.08638	0.00202609	0.0302607
CSRNP1	97.3096	1.74539	0.566063	3.08339	0.00204657	0.0303834
MMAB	83.148	1.2016	0.389943	3.08148	0.00205977	0.0304016
ZNRF1	225.663	1.01594	0.33017	3.07702	0.00209079	0.0307997
WDR45	101.916	1.33591	0.434255	3.07633	0.00209564	0.0308116
FHOD1	133.672	1.08253	0.352481	3.07118	0.00213213	0.0312274
BRD8	157.916	1.16942	0.381854	3.06248	0.00219513	0.0317933
TSPAN14	25.4665	2.3009	0.751621	3.06125	0.00220416	0.0317933
ZFYVE26	63.2575	1.69859	0.555547	3.05751	0.00223182	0.0321315
JAM3	91.9699	1.3022	0.426781	3.05121	0.00227919	0.0326285
GPR157	40.6577	2.7219	0.894093	3.04431	0.00233212	0.0330752
PXDN	60.9524	1.48045	0.4868	3.04118	0.00235651	0.0330965
HBS1L	174.534	1.04742	0.344728	3.0384	0.00237836	0.0331751
NUP88	123.064	1.59451	0.524911	3.03768	0.00238407	0.0331939
XPC	129.038	1.04712	0.344851	3.03643	0.00239395	0.0332707
LDHA	4142.51	1.04862	0.345628	3.03395	0.00241378	0.0334852
CUL1	98.329	1.20961	0.399463	3.02808	0.0024611	0.0336886
DAPK2	51.7899	1.4189	0.468382	3.02935	0.00245077	0.0336886
KRTCAP2	60.0042	1.63099	0.538447	3.02907	0.00245306	0.0336886
POLR2L	85.9982	1.55798	0.514658	3.02721	0.00246825	0.0336886
SRPK3	104.365	1.05164	0.347338	3.02772	0.00246402	0.0336886
TMEM147	265.701	1.03277	0.341156	3.02728	0.00246766	0.0336886
HSPB2	62.4264	1.46442	0.484835	3.02046	0.00252391	0.0341423
ANKZF1	90.67	1.60399	0.53144	3.0182	0.00254284	0.0343374
DAGLB	43.8378	1.92211	0.637089	3.01702	0.00255274	0.0344101
BCL6	167.685	1.02928	0.341265	3.01608	0.00256068	0.0344561
CLK2	113.274	1.23113	0.409668	3.00519	0.00265417	0.0354013
ATG2A	92.2078	1.17764	0.392471	3.00058	0.00269462	0.0355672
PTCD3	50.7599	1.2968	0.432095	3.00119	0.00268931	0.0355672
PYGB	24.9046	2.37796	0.792364	3.00109	0.00269016	0.0355672
INSYN1	54.6681	1.68585	0.562084	2.99929	0.00270612	0.0356527
GTPBP4	116.757	1.00057	0.334144	2.99442	0.00274967	0.0357974
PHPT1	197.848	1.23697	0.413604	2.99071	0.00278328	0.0361731
PLXNB2	72.7916	1.36364	0.456372	2.988	0.00280813	0.036372
RBM6	166.719	1.05381	0.352946	2.98575	0.0028288	0.0365155
ZNF784	49.427	1.29793	0.435991	2.97695	0.00291129	0.0373272
ELF4	23.818	2.04347	0.687776	2.97113	0.00296704	0.0377704
RMND5B	24.2394	2.06964	0.696599	2.97106	0.00296776	0.0377704
YIF1B	45.9873	1.66455	0.560606	2.96919	0.00298586	0.0379005
COX17	166.985	1.18981	0.401076	2.96654	0.00301175	0.0381656
RHBDD3	32.0391	1.61194	0.544234	2.96184	0.00305804	0.0384959
PGLS	60.3949	1.32563	0.449013	2.95232	0.00315395	0.0393133
FAHD1	51.9433	1.56525	0.530909	2.94825	0.00319577	0.03964
DHDH	24.6834	2.28174	0.774359	2.94661	0.00321275	0.0396995
PHRF1	79.333	1.2408	0.422948	2.9337	0.00334951	0.0409468
LRP4	24.6135	2.36174	0.805985	2.93025	0.00338689	0.0412713
GBF1	138.695	1.19087	0.408049	2.91844	0.00351785	0.0425269
PTGES2	92.0755	1.26453	0.433952	2.91397	0.0035686	0.0429359
AMBRA1	59.4608	1.44485	0.496329	2.91107	0.00360193	0.042981
POLR3D	61.3191	1.37389	0.472082	2.91028	0.00361108	0.042981
ALPK2	53.5348	1.554	0.53428	2.9086	0.00363057	0.0430691
DENND6B	21.4954	2.55786	0.880237	2.90588	0.00366222	0.0433771
RNF123	163.992	1.17145	0.404207	2.89814	0.00375388	0.0443361
BAIAP2	63.6668	1.4345	0.495536	2.89483	0.00379358	0.0447243
PAXBP1	72.2402	1.48252	0.513913	2.88477	0.00391699	0.0458246
ANKRD2	209.778	1.51738	0.526386	2.88263	0.00394369	0.0459956
CDC42BPB	90.1934	1.20313	0.420453	2.86151	0.00421633	0.048286
SBF1	131.032	1.10573	0.386606	2.86009	0.00423517	0.048286
SIVA1	32.4198	1.50578	0.526337	2.86086	0.00422493	0.048286
TRAPPC1	29.9369	2.26728	0.792308	2.86162	0.00421488	0.048286
TUBGCP6	196.544	1.12262	0.392999	2.85656	0.00428263	0.0486813
METAP1D	21.3457	2.28182	0.799853	2.8528	0.00433359	0.049041
GPAA1	84.9051	1.23642	0.433486	2.85228	0.00434068	0.0490484
NRAP	5148.75	1.47625	0.518173	2.84894	0.00438648	0.0493462
THYN1	77.7436	1.21129	0.42595	2.84373	0.00445894	0.0499401

## Sheet: DEGs DOWN
Gene	baseMean	log2FoldChange	lfcSE	stat	pvalue	padj
COX2	1.79743e+06	-2.35789	0.272494	-8.653	5.02e-18	1.91e-14
COX3	2.74879e+06	-2.25308	0.262741	-8.5753	9.88e-18	2.51e-14
ATP6	2.7346e+06	-2.35763	0.276226	-8.53515	1.4e-17	2.67e-14
ND4	2.4742e+06	-2.26408	0.292801	-7.73247	1.05e-14	1e-11
ND2	1.47645e+06	-2.37217	0.315506	-7.51863	5.54e-14	4.68e-11
ATP8	80488.3	-2.2509	0.301783	-7.45866	8.74e-14	6.66e-11
ND4L	391561	-2.10792	0.294521	-7.1571	8.24e-13	5.44e-10
ANXA3	190.145	-1.85752	0.268766	-6.9113	4.8e-12	2.61e-09
CYTB	765360	-2.18079	0.319929	-6.81647	9.33e-12	4.44e-09
CYB5A	506.812	-1.59157	0.238211	-6.68136	2.37e-11	9.01e-09
COX1	13664282	-1.909	0.298871	-6.38736	1.69e-10	4.43e-08
MARCKS	297.204	-2.03296	0.331217	-6.13785	8.36e-10	1.93e-07
IL33	75.1829	-2.89896	0.539808	-5.37036	7.86e-08	1.17e-05
PABPN1	2951.08	-1.62946	0.312146	-5.2202	1.79e-07	2.35e-05
ND3	125340	-2.69515	0.527425	-5.11001	3.22e-07	3.6e-05
GNG11	210.864	-1.49486	0.29491	-5.06888	4e-07	4.23e-05
RASGRP3	56.6029	-2.52965	0.502218	-5.03696	4.73e-07	4.74e-05
ITIH5	62.5214	-2.50629	0.502936	-4.98331	6.25e-07	6.03e-05
RAB3IL1	89.6439	-1.73358	0.351455	-4.93256	8.12e-07	7.54e-05
ANXA4	165.916	-1.39649	0.296354	-4.71222	2.45e-06	0.000205193
CASP9	34.1229	-3.21821	0.682966	-4.7121	2.45e-06	0.000205193
ARHGAP30	44.4648	-2.23765	0.478966	-4.67185	2.99e-06	0.000239259
SHROOM4	22.5626	-3.90709	0.845738	-4.61973	3.84e-06	0.000292631
ND1	238652	-2.49317	0.539948	-4.61742	3.89e-06	0.00029298
ARHGDIB	103.749	-1.49022	0.324621	-4.59064	4.42e-06	0.000323594
FAM133A	27.9356	-2.52549	0.557202	-4.53245	5.83e-06	0.000386127
LAMC2	36.6983	-3.41854	0.754034	-4.53367	5.8e-06	0.000386127
PLN	227.512	-1.56529	0.350541	-4.46536	7.99e-06	0.000511588
ZFP36L1	322.29	-1.34094	0.303217	-4.42237	9.76e-06	0.000585425
DSTN	280.847	-1.42396	0.322691	-4.41277	1.02e-05	0.000600467
ND6	4547.9	-3.4859	0.794304	-4.38862	1.14e-05	0.000658167
RGS5	574.99	-1.69283	0.387935	-4.3637	1.28e-05	0.000726814
CREBL2	143.28	-1.50727	0.347847	-4.33313	1.47e-05	0.000811305
PJA2	189.284	-1.19907	0.27795	-4.31397	1.6e-05	0.000866102
STX7	133.209	-1.36173	0.322752	-4.21912	2.45e-05	0.00119734
TAGLN	432.612	-1.38711	0.329774	-4.20626	2.6e-05	0.00123585
CAV1	393.656	-1.24746	0.2969	-4.20161	2.65e-05	0.00125367
PPP1R12B	50.6509	-1.78433	0.431905	-4.1313	3.61e-05	0.00164504
M6PR	52.1776	-1.9618	0.475828	-4.12292	3.74e-05	0.0016859
DCXR	87.9688	-1.58257	0.384781	-4.11291	3.91e-05	0.00174191
LIMA1	148.837	-1.75206	0.426016	-4.11267	3.91e-05	0.00174191
LUC7L3	561.109	-1.18028	0.28889	-4.08555	4.4e-05	0.00186612
RUBCN	23.4221	-3.16329	0.774096	-4.08643	4.38e-05	0.00186612
LGALSL	231.613	-1.45212	0.356491	-4.07338	4.63e-05	0.0019284
ADPGK	22.248	-3.05298	0.75018	-4.06966	4.71e-05	0.00194876
SUCLG2	248.168	-1.24711	0.307224	-4.05928	4.92e-05	0.00201423
PNISR	381.809	-1.0571	0.262269	-4.03058	5.56e-05	0.00223163
SPARCL1	596.606	-1.00328	0.249623	-4.01919	5.84e-05	0.00229258
CRYZ	69.0568	-1.45677	0.363356	-4.00921	6.09e-05	0.0023507
TFCP2	51.7233	-1.86127	0.465471	-3.99869	6.37e-05	0.0024255
MAT2B	126.132	-1.37058	0.346273	-3.95808	7.56e-05	0.00276643
CAV2	266.143	-1.32343	0.33532	-3.94678	7.92e-05	0.0028726
KLF6	303.638	-1.04731	0.266238	-3.93374	8.36e-05	0.0030045
FABP3	166.07	-1.81422	0.461696	-3.92947	8.51e-05	0.00301571
GNG2	85.0984	-1.88031	0.479547	-3.92102	8.82e-05	0.00310902
OSTF1	132.198	-1.42466	0.364808	-3.90524	9.41e-05	0.00327351
ADIPOQ	429.094	-1.6034	0.412927	-3.88302	0.000103168	0.00353933
ACTB	2124.52	-1.0671	0.274896	-3.88183	0.000103674	0.00354071
PRRX1	170.348	-1.13391	0.29235	-3.87861	0.000105055	0.00357187
COX7A2L	142.218	-1.21254	0.31284	-3.8759	0.000106233	0.00357995
DNAL1	49.6264	-1.97957	0.51071	-3.87611	0.00010614	0.00357995
TASOR	112.483	-1.41604	0.365521	-3.87403	0.000107052	0.00359166
VAMP8	51.4976	-1.86249	0.484792	-3.84184	0.000122116	0.00404363
PYCARD	23.4723	-2.69612	0.703353	-3.83323	0.000126469	0.00415168
MYLIP	130.832	-1.12016	0.292658	-3.82755	0.000129423	0.00418618
DCK	25.5406	-3.81067	0.998533	-3.81627	0.000135484	0.00431734
ZNF664	156.102	-1.22057	0.321706	-3.79405	0.000148212	0.00456996
EFHD1	182.198	-1.35674	0.359493	-3.77404	0.000160628	0.00489336
AADAC	164.072	-1.7603	0.467153	-3.76814	0.000164472	0.00495399
APOD	389.682	-1.58097	0.421729	-3.74878	0.000177695	0.00517746
MDFIC	78.8303	-2.0011	0.533066	-3.75394	0.000174079	0.00517746
RCSD1	134.163	-1.2455	0.332148	-3.74982	0.000176958	0.00517746
SP4	35.123	-2.11568	0.563753	-3.75285	0.000174838	0.00517746
TC2N	33.4871	-3.01467	0.804578	-3.74689	0.000179038	0.00517746
AKAP7	29.0032	-2.91065	0.780076	-3.73124	0.000190543	0.0053947
MAB21L1	21.5804	-2.49103	0.668108	-3.72848	0.000192641	0.00543389
PAK2	213.056	-1.08867	0.293036	-3.71513	0.000203099	0.00570777
PRKAR2B	72.9699	-1.87543	0.505801	-3.70785	0.00020903	0.00581011
SMAD5	39.4363	-2.08713	0.574327	-3.63404	0.00027902	0.00743011
ELK3	155.002	-1.18166	0.325906	-3.62577	0.000288098	0.00761737
NRIP2	18.3568	-3.77957	1.04266	-3.62492	0.000289052	0.00761737
SUMO3	88.448	-1.34768	0.372288	-3.61998	0.000294628	0.00773754
EFEMP1	104.838	-1.84925	0.511604	-3.61461	0.000300802	0.00784557
C17orf58	25.9437	-2.61575	0.725933	-3.6033	0.000314208	0.00808449
CWF19L2	181.715	-1.15882	0.321925	-3.59967	0.000318621	0.00814301
H1-0	148.352	-1.15519	0.321799	-3.58978	0.000330963	0.00840205
RBL2	160.984	-1.32848	0.370251	-3.58806	0.000333142	0.00842926
CARD6	73.5584	-1.75351	0.490059	-3.57815	0.000346031	0.00869759
BIRC3	90.4058	-1.48821	0.416367	-3.57428	0.000351194	0.00874084
LAP3	246.001	-1.49668	0.420542	-3.55893	0.00037237	0.00917791
LAMC1	225.808	-1.00394	0.283257	-3.54428	0.000393691	0.00961011
RRAGA	102.25	-1.13139	0.319855	-3.53719	0.000404411	0.00977776
C5H5orf24	122.711	-1.18952	0.336423	-3.53579	0.000406553	0.00979843
OCIAD2	48.0907	-2.11781	0.600295	-3.52794	0.000418805	0.0100303
ZFP62	73.9725	-1.66098	0.471508	-3.52269	0.000427191	0.0101984
SMAD1	58.2625	-1.44548	0.410718	-3.5194	0.000432521	0.0102301
MRM2	37.8659	-1.62431	0.462112	-3.51497	0.000439796	0.0103699
B3GNT2	59.479	-2.04589	0.582448	-3.51257	0.000443799	0.010432
FAR1	74.282	-1.34382	0.384277	-3.497	0.000470513	0.0108919
HIC1	46.5417	-1.57743	0.451245	-3.49573	0.000472774	0.010911
SPRY2	76.1986	-1.59946	0.458756	-3.48651	0.000489369	0.0110924
PLEKHA3	42.3523	-1.79255	0.516915	-3.46777	0.000524787	0.0117208
RAB34	47.1268	-2.01926	0.582239	-3.4681	0.000524149	0.0117208
PDGFRA	103.19	-1.48936	0.431498	-3.45161	0.000557252	0.0123733
IMPA2	58.1048	-1.59905	0.464682	-3.44116	0.000579215	0.0127127
PLA2G4A	26.3268	-3.07526	0.894939	-3.43628	0.000589759	0.0129069
MGA	60.2774	-1.49997	0.436746	-3.43442	0.000593818	0.0129585
ERCC8	27.4437	-2.20421	0.643648	-3.42456	0.000615798	0.0133236
MYL9	227.671	-1.41054	0.414983	-3.39902	0.00067627	0.0142672
ARHGAP5	146.889	-1.08647	0.320916	-3.38554	0.000710373	0.014729
DENND6A	57.5393	-1.55626	0.459501	-3.38685	0.000706998	0.014729
ARHGEF12	93.5058	-1.25603	0.371529	-3.38069	0.000723033	0.0148196
ISLR	35.2029	-1.93977	0.575296	-3.37178	0.000746838	0.0151832
HTATIP2	27.2198	-2.67698	0.794343	-3.37006	0.000751527	0.0152224
F13A1	167.54	-1.33342	0.397595	-3.3537	0.000797389	0.0159394
KITLG	114.785	-1.45344	0.433996	-3.34897	0.000811116	0.0160871
EPS8	187.593	-1.0516	0.314645	-3.34218	0.000831229	0.0164006
NEK6	79.9841	-1.3576	0.406309	-3.34129	0.000833914	0.0164111
FAM13C	31.9463	-1.86692	0.561894	-3.32255	0.000891999	0.0171552
FAM177A1	97.6031	-1.24118	0.376898	-3.29314	0.000990767	0.0186313
CAVIN2	183.487	-1.29417	0.394434	-3.28107	0.00103413	0.0191628
COL15A1	149.552	-1.37542	0.41976	-3.27669	0.00105032	0.0191952
TLR4	46.0545	-1.48912	0.454678	-3.27511	0.00105623	0.0191952
STX2	126.11	-1.12582	0.344237	-3.27047	0.00107369	0.0193315
CCDC146	182.096	-1.56353	0.478355	-3.26855	0.00108102	0.0194175
CD44	137.383	-1.14699	0.351553	-3.26263	0.00110384	0.0196881
DBP	70.6048	-1.52156	0.467062	-3.25772	0.00112312	0.0199386
TCF4	43.1808	-1.36904	0.421616	-3.24714	0.00116572	0.020599
STAT1	334.023	-1.30766	0.402826	-3.24622	0.00116948	0.0206176
GNA12	19.7056	-2.5271	0.778781	-3.24494	0.00117476	0.0206627
MAB21L2	27.581	-2.92313	0.906181	-3.22577	0.00125635	0.0219457
TMEM242	54.139	-1.46827	0.455345	-3.22452	0.00126186	0.0219916
SPRED2	69.9231	-1.25631	0.390387	-3.2181	0.00129041	0.0222455
SP1	98.729	-1.10178	0.347821	-3.16765	0.00153675	0.0256103
C1QTNF2	17.7045	-3.34488	1.05767	-3.16249	0.00156425	0.025794
GABPB2	39.2264	-1.87331	0.594128	-3.15304	0.0016158	0.02647
IQCB1	24.0201	-2.03828	0.650893	-3.1315	0.00173913	0.0275942
PHACTR2	69.2409	-1.37917	0.441416	-3.12442	0.00178153	0.027918
SMIM10L1	84.6844	-1.20213	0.384467	-3.12674	0.00176754	0.027918
TTC8	22.4685	-2.87569	0.919858	-3.12623	0.00177064	0.027918
RNF216	52.6158	-1.29164	0.414639	-3.11508	0.00183893	0.0284084
RAP2C	73.4827	-1.35943	0.436873	-3.11173	0.00185994	0.0286168
ETS1	97.9419	-1.15856	0.373163	-3.10471	0.00190468	0.0291872
FBP1	34.1926	-2.3153	0.746189	-3.10284	0.00191674	0.029313
CDKN1B	125.812	-1.04835	0.338063	-3.10104	0.00192842	0.0293737
JAK2	80.9205	-1.67551	0.540464	-3.10014	0.00193431	0.0293745
NR2F2	44.836	-1.65134	0.533446	-3.09562	0.00196405	0.0296202
PCDHAC2	28.6193	-2.52598	0.817267	-3.09076	0.00199643	0.0300409
SPRY1	177.933	-1.02039	0.330608	-3.08641	0.00202588	0.0302607
BIN3	19.0686	-2.28061	0.739281	-3.0849	0.00203622	0.0302888
CDKN1C	213.976	-1.04668	0.339243	-3.08535	0.00203314	0.0302888
PAFAH1B2	112.973	-1.09024	0.353706	-3.08233	0.00205389	0.0303935
SPRED1	98.2335	-1.32991	0.431489	-3.08213	0.00205524	0.0303935
MAP3K1	65.3839	-1.64123	0.534197	-3.07232	0.002124	0.0311683
OSR2	19.6907	-2.35647	0.767995	-3.06835	0.00215248	0.0314048
ZC3HAV1L	33.9922	-1.6428	0.535333	-3.06874	0.00214967	0.0314048
FOXP1	84.6285	-1.27156	0.414504	-3.06765	0.00215746	0.0314172
PDCD4	66.7242	-1.59356	0.519989	-3.06459	0.00217967	0.0316801
OSBPL2	120.578	-1.04666	0.342724	-3.05396	0.00225842	0.0324531
EBF2	67.1067	-1.53411	0.502494	-3.053	0.00226564	0.0324955
ARMC8	38.1842	-1.53908	0.504723	-3.04936	0.00229329	0.032759
KHDRBS1	151.611	-1.02288	0.33594	-3.04481	0.00232825	0.0330752
NID1	443.641	-1.05629	0.347437	-3.04022	0.00236404	0.0330965
PRICKLE1	36.3335	-1.76514	0.58057	-3.04035	0.002363	0.0330965
OLFML3	68.5284	-1.29837	0.428174	-3.03234	0.0024267	0.0336031
SYF2	146.597	-1.05508	0.348649	-3.0262	0.00247649	0.0337406
MYD88	55.8196	-1.30772	0.432744	-3.02192	0.00251173	0.034038
FEZ2	61.8714	-1.31759	0.437412	-3.01224	0.00259326	0.0348329
GSTM5	112.701	-1.42457	0.473831	-3.00648	0.00264288	0.0353126
ACADM	156.791	-1.35974	0.453141	-3.0007	0.00269355	0.0355672
ZYG11B	69.0448	-1.44255	0.480737	-3.0007	0.00269357	0.0355672
SRSF9	37.7568	-1.67909	0.560193	-2.99735	0.00272336	0.0357605
C12H1orf115	112.42	-1.41571	0.472675	-2.9951	0.00274352	0.0357785
IL15	24.1413	-2.86749	0.95737	-2.99518	0.00274287	0.0357785
NAA16	42.6656	-1.52183	0.50806	-2.99538	0.00274101	0.0357785
RHOJ	148.576	-1.13766	0.37965	-2.9966	0.00273011	0.0357785
FGF1	62.0593	-1.40298	0.469707	-2.98693	0.00281792	0.0364368
THG1L	39.1781	-1.74679	0.585596	-2.98293	0.00285506	0.0367922
VASH2	33.7335	-1.87311	0.628808	-2.97883	0.00289352	0.0372248
DLG2	23.0843	-2.10116	0.705798	-2.97701	0.00291079	0.0373272
CARHSP1	96.0007	-1.22079	0.410839	-2.97146	0.00296389	0.0377704
RND3	78.5969	-1.03747	0.349229	-2.97076	0.00297065	0.0377704
CCL2	125.323	-1.75319	0.591871	-2.96211	0.00305534	0.0384959
RASSF3	85.1573	-1.12479	0.379617	-2.96295	0.0030471	0.0384959
FGF7	86.4132	-1.32656	0.448518	-2.95766	0.00309984	0.0389577
ERBIN	169.326	-1.14612	0.387596	-2.957	0.00310645	0.0389765
SCP2	151.833	-1.02701	0.347387	-2.95638	0.0031127	0.0389906
VTA1	65.0836	-1.53218	0.518566	-2.95464	0.0031303	0.0391468
SULT1C4	98.255	-1.13825	0.38552	-2.95251	0.00315206	0.0393133
THADA	32.589	-1.7196	0.583881	-2.94512	0.00322825	0.0397837
ZEB2	105.436	-1.34837	0.458046	-2.94373	0.00324278	0.0398983
ARHGAP20	21.8204	-2.4853	0.845679	-2.93882	0.00329461	0.0404705
UNK	22.7782	-2.03036	0.691535	-2.93602	0.00332455	0.0407726
RAB28	84.8961	-1.00934	0.344025	-2.9339	0.00334729	0.0409468
ZSCAN26	21.5554	-1.86922	0.637646	-2.93145	0.00337388	0.0411787
PIP4K2A	99.1828	-1.36064	0.464691	-2.92805	0.00341092	0.0414977
SP3	112.279	-1.28894	0.440308	-2.92736	0.00341848	0.0415233
MYO6	61.8948	-1.39117	0.475925	-2.92308	0.00346582	0.0419646
TCAF1	141.063	-1.01141	0.347051	-2.91429	0.00356501	0.0429359
CARF	19.7982	-2.08617	0.716555	-2.91138	0.0035983	0.042981
SLC39A10	27.3785	-1.97095	0.67726	-2.91018	0.00361217	0.042981
TNFSF12	42.829	-1.467	0.504164	-2.90977	0.00361692	0.042981
TSNAX	71.7719	-1.28513	0.4413	-2.91214	0.00358965	0.042981
STXBP6	57.6178	-1.96887	0.681589	-2.88865	0.00386903	0.045403
KIAA1143	39.4603	-1.44661	0.502094	-2.88116	0.00396216	0.0461331
PDZD11	82.3771	-1.23227	0.427762	-2.88073	0.00396759	0.0461331
COPS7A	100.72	-1.28044	0.444888	-2.87811	0.00400063	0.0463757
RESF1	47.5367	-1.423	0.494354	-2.87851	0.00399562	0.0463757
NDUFS1	143.458	-1.03292	0.359482	-2.87337	0.00406121	0.0469351
HLTF	39.734	-1.96035	0.683543	-2.86792	0.00413174	0.0476778
MMP14	60.0221	-1.69732	0.594182	-2.85657	0.00428251	0.0486813
BIRC2	134.285	-1.04963	0.368278	-2.85011	0.00437041	0.0492382
EFHD2	82.1814	-1.18222	0.41476	-2.85038	0.00436674	0.0492382
NOX4	72.755	-1.98872	0.698279	-2.84802	0.00439917	0.0494161

[truncated: 5 more sheets: KEGG UP, KEGG DOWN, GO UP, GO DOWN, qPCR]
